# Supplementary material for: Tri©DB: an integrated platform of knowledgebase and reporting system for cancer precision medicine
Source: J Transl Med. 2023 Dec 6;21:885. doi: 10.1186/s12967-023-04773-5 (PMC10702018; doi:10.1186/s12967-023-04773-5)
Supplement: Supplementary file 2 — Additional file 2: Supplementary_File_2.xlsx, Performance evaluation of annotation by Tri©DB by comparison with oncoKB and MCG. [file 12967_2023_4773_MOESM2_ESM.xlsx]

## Sheet: SNV
Gene	Alteration	Drug	Disease	Resource	Evidence level
ABL1	p.F317C	bosutinib	Acute Lymphoblastic Leukemia	MCG	NCCN
ABL1	p.F317C	bosutinib	Chronic Myeloid Leukemia	MCG	NCCN
ABL1	p.F317C	nilotinib	Acute Lymphoblastic Leukemia	MCG	NCCN
ABL1	p.F317C	nilotinib	Chronic Myeloid Leukemia	MCG	NCCN
ABL1	p.F317C	bosutinib	B-Lymphoblastic Leukemia/Lymphoma	OncoKB	2
ABL1	p.F317C	bosutinib	Chronic Myelogenous Leukemia	OncoKB	2
ABL1	p.F317C	nilotinib	B-Lymphoblastic Leukemia/Lymphoma	OncoKB	2
ABL1	p.F317C	nilotinib	Chronic Myelogenous Leukemia	OncoKB	2
ABL1	p.F317C	nilotinib	Chronic Myelogenous Leukemia	TricDB	2
ABL1	p.F317C	nilotinib	B-Lymphoblastic Leukemia/Lymphoma	TricDB	2
ABL1	p.F317C	bosutinib	B-Lymphoblastic Leukemia/Lymphoma	TricDB	2
ABL1	p.F317C	bosutinib	Chronic Myelogenous Leukemia	TricDB	2
ATM	p.V613L	olaparib	Prostate Cancer	MCG	FDA
ATM	p.V613L	olaparib	Prostate Cancer	OncoKB	1
ATM	p.V613L	olaparib	Prostate Cancer	TricDB	1
BRAF	p.V600E	cetuximab	Colorectal Carcinoma	MCG	NCCN
BRAF	p.V600E	dabrafenib	Melanoma	MCG	FDA
BRAF	p.V600E	dabrafenib	Thyroid Carcinoma	MCG	NCCN
BRAF	p.V600E	imatinib	Gastrointestinal Stromal Tumor	MCG	NCCN
BRAF	p.V600E	panitumumab	Colorectal Carcinoma	MCG	NCCN
BRAF	p.V600E	pembrolizumab	Non-Small Cell Lung Carcinoma	MCG	FDA
BRAF	p.V600E	trametinib	Melanoma	MCG	FDA
BRAF	p.V600E	vemurafenib	Hairy Cell Leukemia	MCG	NCCN
BRAF	p.V600E	vemurafenib	Mature B-Cell Lymphoma/Leukemia	MCG	NCCN
BRAF	p.V600E	vemurafenib	Melanoma	MCG	FDA
BRAF	p.V600E	vemurafenib	Non-Small Cell Lung Carcinoma	MCG	NCCN
BRAF	p.V600E	vemurafenib	Thyroid Carcinoma	MCG	NCCN
BRAF	p.V600E	binimetinib + encorafenib	Melanoma	MCG	FDA
BRAF	p.V600E	cetuximab + encorafenib	Colorectal Carcinoma	MCG	FDA
BRAF	p.V600E	cobimetinib + vemurafenib	Ganglioglioma	MCG	NCCN
BRAF	p.V600E	cobimetinib + vemurafenib	Melanoma	MCG	FDA
BRAF	p.V600E	cobimetinib + vemurafenib	Pilocytic Astrocytoma	MCG	NCCN
BRAF	p.V600E	cobimetinib + vemurafenib	Pleomorphic Xanthoastrocytoma	MCG	NCCN
BRAF	p.V600E	dabrafenib + trametinib	Cholangiocarcinoma	MCG	NCCN
BRAF	p.V600E	dabrafenib + trametinib	Ganglioglioma	MCG	NCCN
BRAF	p.V600E	dabrafenib + trametinib	Melanoma	MCG	FDA
BRAF	p.V600E	dabrafenib + trametinib	Non-Small Cell Lung Carcinoma	MCG	FDA
BRAF	p.V600E	dabrafenib + trametinib	Pilocytic Astrocytoma	MCG	NCCN
BRAF	p.V600E	dabrafenib + trametinib	Pleomorphic Xanthoastrocytoma	MCG	NCCN
BRAF	p.V600E	dabrafenib + trametinib	Thyroid Carcinoma	MCG	FDA
BRAF	p.V600E	encorafenib + panitumumab	Colorectal Carcinoma	MCG	NCCN
BRAF	p.V600E	vemurafenib + atezolizumab + cobimetinib	Melanoma	OncoKB	1
BRAF	p.V600E	dabrafenib + trametinib	All Solid Tumors (excluding Colorectal Cancer)	OncoKB	1
BRAF	p.V600E	dabrafenib + trametinib	Anaplastic Thyroid Cancer	OncoKB	1
BRAF	p.V600E	dabrafenib + trametinib	Biliary Tract Cancer, NOS	OncoKB	1
BRAF	p.V600E	encorafenib + cetuximab	Colorectal Cancer	OncoKB	1
BRAF	p.V600E	dabrafenib	Melanoma	OncoKB	1
BRAF	p.V600E	vemurafenib	Melanoma	OncoKB	1
BRAF	p.V600E	dabrafenib + trametinib	Non-Small Cell Lung Cancer	OncoKB	1
BRAF	p.V600E	dabrafenib + trametinib	Melanoma	OncoKB	1
BRAF	p.V600E	encorafenib + binimetinib	Melanoma	OncoKB	1
BRAF	p.V600E	trametinib	Melanoma	OncoKB	1
BRAF	p.V600E	vemurafenib + cobimetinib	Melanoma	OncoKB	1
BRAF	p.V600E	encorafenib + panitumumab	Colorectal Cancer	OncoKB	2
BRAF	p.V600E	vemurafenib + cobimetinib	Diffuse Glioma	OncoKB	2
BRAF	p.V600E	vemurafenib + cobimetinib	Encapsulated Glioma	OncoKB	2
BRAF	p.V600E	vemurafenib	Hairy Cell Leukemia	OncoKB	2
BRAF	p.V600E	selumetinib	Pilocytic Astrocytoma	OncoKB	2
BRAF	p.V600E	vemurafenib + cobimetinib	Pleomorphic Xanthoastrocytoma	OncoKB	2
BRAF	p.V600E	vemurafenib + cobimetinib	Pilocytic Astrocytoma	OncoKB	2
BRAF	p.V600E	vemurafenib + cobimetinib	Ganglioglioma	OncoKB	2
BRAF	p.V600E	dabrafenib + trametinib	Anaplastic Thyroid Cancer	TricDB	1
BRAF	p.V600E	encorafenib + cetuximab	Colorectal Cancer	TricDB	1
BRAF	p.V600E	dabrafenib + trametinib	Cholangiocarcinoma	TricDB	2
BRAF	p.V600E	panitumumab	Colorectal Cancer	TricDB	2
BRAF	p.V600E	cetuximab	Colorectal Cancer	TricDB	2
BRAF	p.V600E	encorafenib + panitumumab	Colorectal Cancer	TricDB	2
BRAF	p.V600E	dabrafenib + trametinib	Ganglioglioma	TricDB	2
BRAF	p.V600E	vemurafenib + cobimetinib	Ganglioglioma	TricDB	2
BRAF	p.V600E	vemurafenib	Hairy Cell Leukemia	TricDB	2
BRAF	p.V600E	vemurafenib	Mature B-Cell Neoplasms	TricDB	2
BRAF	p.V600E	cobimetinib + vemurafenib	Melanoma	TricDB	1
BRAF	p.V600E	dabrafenib	Melanoma	TricDB	1
BRAF	p.V600E	dabrafenib + trametinib	Melanoma	TricDB	1
BRAF	p.V600E	encorafenib + binimetinib	Melanoma	TricDB	1
BRAF	p.V600E	atezolizumab + cobimetinib	Melanoma	TricDB	1
BRAF	p.V600E	ipilimumab	Melanoma	TricDB	1
BRAF	p.V600E	pembrolizumab	Melanoma	TricDB	1
BRAF	p.V600E	trametinib	Melanoma	TricDB	1
BRAF	p.V600E	trametinib + dabrafenib	Melanoma	TricDB	1
BRAF	p.V600E	vemurafenib	Melanoma	TricDB	1
BRAF	p.V600E	vemurafenib + atezolizumab + cobimetinib	Melanoma	TricDB	1
BRAF	p.V600E	vemurafenib	Non-Small Cell Lung Cancer	TricDB	2
BRAF	p.V600E	pembrolizumab	Non-Small Cell Lung Cancer	TricDB	2
BRAF	p.V600E	dabrafenib + trametinib	Non-Small Cell Lung Cancer	TricDB	1
BRAF	p.V600E	dabrafenib + trametinib	Pilocytic Astrocytoma	TricDB	2
BRAF	p.V600E	vemurafenib + cobimetinib	Pilocytic Astrocytoma	TricDB	2
BRAF	p.V600E	dabrafenib + trametinib	Pleomorphic Xanthoastrocytoma	TricDB	2
BRAF	p.V600E	vemurafenib + cobimetinib	Pleomorphic Xanthoastrocytoma	TricDB	2
BRAF	p.V600E	vemurafenib	Thyroid Cancer	TricDB	2
BRAF	p.V600E	dabrafenib	Thyroid Cancer	TricDB	2
BRCA1	p.Q94*	niraparib	Fallopian Tube Carcinoma	MCG	FDA
BRCA1	p.Q94*	niraparib	Malignant Ovarian Neoplasm	MCG	FDA
BRCA1	p.Q94*	niraparib	Primary Peritoneal Carcinoma	MCG	FDA
BRCA1	p.Q94*	olaparib	Breast Carcinoma	MCG	FDA
BRCA1	p.Q94*	olaparib	Fallopian Tube Carcinoma	MCG	FDA
BRCA1	p.Q94*	olaparib	Malignant Ovarian Neoplasm	MCG	FDA
BRCA1	p.Q94*	olaparib	Pancreatic Adenocarcinoma	MCG	FDA
BRCA1	p.Q94*	olaparib	Primary Peritoneal Carcinoma	MCG	FDA
BRCA1	p.Q94*	olaparib	Prostate Carcinoma	MCG	FDA
BRCA1	p.Q94*	rucaparib	Fallopian Tube Carcinoma	MCG	FDA
BRCA1	p.Q94*	rucaparib	Malignant Ovarian Neoplasm	MCG	FDA
BRCA1	p.Q94*	rucaparib	Primary Peritoneal Carcinoma	MCG	FDA
BRCA1	p.Q94*	rucaparib	Prostate Carcinoma	MCG	FDA
BRCA1	p.Q94*	talazoparib	Breast Carcinoma	MCG	FDA
BRCA1	p.Q94*	bevacizumab + olaparib	Fallopian Tube Carcinoma	MCG	FDA
BRCA1	p.Q94*	bevacizumab + olaparib	Malignant Ovarian Neoplasm	MCG	FDA
BRCA1	p.Q94*	bevacizumab + olaparib	Primary Peritoneal Carcinoma	MCG	FDA
BRCA1	p.Q94*	niraparib	Ovarian Cancer	OncoKB	1
BRCA1	p.Q94*	niraparib	Ovary/Fallopian Tube	OncoKB	1
BRCA1	p.Q94*	niraparib	Peritoneal Serous Carcinoma	OncoKB	1
BRCA1	p.Q94*	olaparib + bevacizumab	Ovarian Cancer	OncoKB	1
BRCA1	p.Q94*	olaparib + bevacizumab	Ovary/Fallopian Tube	OncoKB	1
BRCA1	p.Q94*	olaparib + bevacizumab	Peritoneal Serous Carcinoma	OncoKB	1
BRCA1	p.Q94*	olaparib	Ovarian Cancer	OncoKB	1
BRCA1	p.Q94*	olaparib	Ovary/Fallopian Tube	OncoKB	1
BRCA1	p.Q94*	olaparib	Peritoneal Serous Carcinoma	OncoKB	1
BRCA1	p.Q94*	rucaparib	Ovarian Cancer	OncoKB	1
BRCA1	p.Q94*	rucaparib	Ovary/Fallopian Tube	OncoKB	1
BRCA1	p.Q94*	rucaparib	Peritoneal Serous Carcinoma	OncoKB	1
BRCA1	p.Q94*	olaparib	Prostate Cancer	OncoKB	1
BRCA1	p.Q94*	rucaparib	Prostate Cancer	OncoKB	1
BRCA1	p.Q94*	rucaparib	Pancreatic Adenocarcinoma	OncoKB	2
BRCA1	p.Q94*	rucaparib	Acinar Cell Carcinoma of the Pancreas	OncoKB	2
BRCA1	p.Q94*	olaparib + bevacizumab	Ovarian Epithelial Tumor	TricDB	1
BRCA1	p.Q94*	niraparib	Ovarian Epithelial Tumor	TricDB	1
BRCA1	p.Q94*	rucaparib	Ovarian Epithelial Tumor	TricDB	1
BRCA1	p.Q94*	olaparib	Ovary/Fallopian Tube	TricDB	1
BRCA1	p.Q94*	olaparib	Ovarian Cancer	TricDB	1
BRCA1	p.Q94*	niraparib	Ovary/Fallopian Tube	TricDB	1
BRCA1	p.Q94*	rucaparib	Prostate Cancer	TricDB	1
BRCA1	p.Q94*	rucaparib	Ovarian Cancer	TricDB	1
BRCA1	p.Q94*	olaparib	Ovarian Epithelial Tumor	TricDB	1
BRCA1	p.Q94*	niraparib	Peritoneal Serous Carcinoma	TricDB	1
BRCA1	p.Q94*	olaparib	Peritoneal Serous Carcinoma	TricDB	1
BRCA1	p.Q94*	olaparib	Pancreatic Adenocarcinoma	TricDB	1
BRCA1	p.Q94*	rucaparib	Peritoneal Serous Carcinoma	TricDB	1
BRCA1	p.Q94*	rucaparib	Ovary/Fallopian Tube	TricDB	1
BRCA1	p.Q94*	rucaparib	Pancreatic Adenocarcinoma	TricDB	2
BRCA1	p.Q94*	rucaparib	Acinar Cell Carcinoma of the Pancreas	TricDB	2
BRCA1	p.Q94*	olaparib + bevacizumab	Peritoneal Serous Carcinoma	TricDB	1
BRCA1	p.Q94*	olaparib	Breast Cancer	TricDB	1
BRCA1	p.Q94*	olaparib	Prostate Cancer	TricDB	1
BRCA1	p.Q94*	olaparib + bevacizumab	Ovary/Fallopian Tube	TricDB	1
BRCA1	p.Q94*	talazoparib	Breast Cancer	TricDB	1
BRCA2	p.A1648fs	niraparib	Fallopian Tube Carcinoma	MCG	FDA
BRCA2	p.A1648fs	niraparib	Malignant Ovarian Neoplasm	MCG	FDA
BRCA2	p.A1648fs	niraparib	Primary Peritoneal Carcinoma	MCG	FDA
BRCA2	p.A1648fs	olaparib	Breast Carcinoma	MCG	FDA
BRCA2	p.A1648fs	olaparib	Fallopian Tube Carcinoma	MCG	FDA
BRCA2	p.A1648fs	olaparib	Malignant Ovarian Neoplasm	MCG	FDA
BRCA2	p.A1648fs	olaparib	Pancreatic Adenocarcinoma	MCG	FDA
BRCA2	p.A1648fs	olaparib	Primary Peritoneal Carcinoma	MCG	FDA
BRCA2	p.A1648fs	olaparib	Prostate Carcinoma	MCG	FDA
BRCA2	p.A1648fs	rucaparib	Fallopian Tube Carcinoma	MCG	FDA
BRCA2	p.A1648fs	rucaparib	Malignant Ovarian Neoplasm	MCG	FDA
BRCA2	p.A1648fs	rucaparib	Primary Peritoneal Carcinoma	MCG	FDA
BRCA2	p.A1648fs	rucaparib	Prostate Carcinoma	MCG	FDA
BRCA2	p.A1648fs	talazoparib	Breast Carcinoma	MCG	FDA
BRCA2	p.A1648fs	bevacizumab + olaparib	Fallopian Tube Carcinoma	MCG	FDA
BRCA2	p.A1648fs	bevacizumab + olaparib	Malignant Ovarian Neoplasm	MCG	FDA
BRCA2	p.A1648fs	bevacizumab + olaparib	Primary Peritoneal Carcinoma	MCG	FDA
BRCA2	p.A1648fs	niraparib	Ovarian Cancer	OncoKB	1
BRCA2	p.A1648fs	niraparib	Ovary/Fallopian Tube	OncoKB	1
BRCA2	p.A1648fs	niraparib	Peritoneal Serous Carcinoma	OncoKB	1
BRCA2	p.A1648fs	olaparib + bevacizumab	Ovarian Cancer	OncoKB	1
BRCA2	p.A1648fs	olaparib + bevacizumab	Ovary/Fallopian Tube	OncoKB	1
BRCA2	p.A1648fs	olaparib + bevacizumab	Peritoneal Serous Carcinoma	OncoKB	1
BRCA2	p.A1648fs	olaparib	Ovarian Cancer	OncoKB	1
BRCA2	p.A1648fs	olaparib	Ovary/Fallopian Tube	OncoKB	1
BRCA2	p.A1648fs	olaparib	Peritoneal Serous Carcinoma	OncoKB	1
BRCA2	p.A1648fs	rucaparib	Ovarian Cancer	OncoKB	1
BRCA2	p.A1648fs	rucaparib	Ovary/Fallopian Tube	OncoKB	1
BRCA2	p.A1648fs	rucaparib	Peritoneal Serous Carcinoma	OncoKB	1
BRCA2	p.A1648fs	olaparib	Prostate Cancer	OncoKB	1
BRCA2	p.A1648fs	rucaparib	Prostate Cancer	OncoKB	1
BRCA2	p.A1648fs	rucaparib	Pancreatic Adenocarcinoma	OncoKB	2
BRCA2	p.A1648fs	rucaparib	Acinar Cell Carcinoma of the Pancreas	OncoKB	2
BRCA2	p.A1648fs	rucaparib	Uterine Sarcoma	OncoKB	2
BRCA2	p.A1648fs	niraparib	Uterine Sarcoma	OncoKB	2
BRCA2	p.A1648fs	olaparib	Uterine Sarcoma	OncoKB	2
BRCA2	p.A1648fs	olaparib + bevacizumab	Ovarian Epithelial Tumor	TricDB	1
BRCA2	p.A1648fs	niraparib	Ovarian Epithelial Tumor	TricDB	1
BRCA2	p.A1648fs	rucaparib	Ovarian Epithelial Tumor	TricDB	1
BRCA2	p.A1648fs	olaparib	Ovary/Fallopian Tube	TricDB	1
BRCA2	p.A1648fs	olaparib	Ovarian Cancer	TricDB	1
BRCA2	p.A1648fs	niraparib	Ovary/Fallopian Tube	TricDB	1
BRCA2	p.A1648fs	rucaparib	Prostate Cancer	TricDB	1
BRCA2	p.A1648fs	rucaparib	Ovarian Cancer	TricDB	1
BRCA2	p.A1648fs	olaparib	Ovarian Epithelial Tumor	TricDB	1
BRCA2	p.A1648fs	niraparib	Peritoneal Serous Carcinoma	TricDB	1
BRCA2	p.A1648fs	olaparib	Peritoneal Serous Carcinoma	TricDB	1
BRCA2	p.A1648fs	rucaparib	Pancreatic Adenocarcinoma	TricDB	2
BRCA2	p.A1648fs	rucaparib	Acinar Cell Carcinoma of the Pancreas	TricDB	2
BRCA2	p.A1648fs	rucaparib	Uterine Sarcoma	TricDB	2
BRCA2	p.A1648fs	niraparib	Uterine Sarcoma	TricDB	2
BRCA2	p.A1648fs	olaparib	Uterine Sarcoma	TricDB	2
BRCA2	p.A1648fs	olaparib	Pancreatic Adenocarcinoma	TricDB	1
BRCA2	p.A1648fs	rucaparib	Peritoneal Serous Carcinoma	TricDB	1
BRCA2	p.A1648fs	rucaparib	Ovary/Fallopian Tube	TricDB	1
BRCA2	p.A1648fs	olaparib + bevacizumab	Peritoneal Serous Carcinoma	TricDB	1
BRCA2	p.A1648fs	olaparib	Breast Cancer	TricDB	1
BRCA2	p.A1648fs	olaparib	Prostate Cancer	TricDB	1
BRCA2	p.A1648fs	olaparib + bevacizumab	Ovary/Fallopian Tube	TricDB	1
BRCA2	p.A1648fs	talazoparib	Breast Cancer	TricDB	1
BRCA2	p.F3325fs	niraparib	Fallopian Tube Carcinoma	MCG	FDA
BRCA2	p.F3325fs	niraparib	Malignant Ovarian Neoplasm	MCG	FDA
BRCA2	p.F3325fs	niraparib	Primary Peritoneal Carcinoma	MCG	FDA
BRCA2	p.F3325fs	olaparib	Breast Carcinoma	MCG	FDA
BRCA2	p.F3325fs	olaparib	Fallopian Tube Carcinoma	MCG	FDA
BRCA2	p.F3325fs	olaparib	Malignant Ovarian Neoplasm	MCG	FDA
BRCA2	p.F3325fs	olaparib	Pancreatic Adenocarcinoma	MCG	FDA
BRCA2	p.F3325fs	olaparib	Primary Peritoneal Carcinoma	MCG	FDA
BRCA2	p.F3325fs	olaparib	Prostate Carcinoma	MCG	FDA
BRCA2	p.F3325fs	rucaparib	Fallopian Tube Carcinoma	MCG	FDA
BRCA2	p.F3325fs	rucaparib	Malignant Ovarian Neoplasm	MCG	FDA
BRCA2	p.F3325fs	rucaparib	Primary Peritoneal Carcinoma	MCG	FDA
BRCA2	p.F3325fs	rucaparib	Prostate Carcinoma	MCG	FDA
BRCA2	p.F3325fs	talazoparib	Breast Carcinoma	MCG	FDA
BRCA2	p.F3325fs	bevacizumab + olaparib	Fallopian Tube Carcinoma	MCG	FDA
BRCA2	p.F3325fs	bevacizumab + olaparib	Malignant Ovarian Neoplasm	MCG	FDA
BRCA2	p.F3325fs	bevacizumab + olaparib	Primary Peritoneal Carcinoma	MCG	FDA
BRCA2	p.F3325fs	niraparib	Ovarian Cancer	OncoKB	1
BRCA2	p.F3325fs	niraparib	Ovary/Fallopian Tube	OncoKB	1
BRCA2	p.F3325fs	niraparib	Peritoneal Serous Carcinoma	OncoKB	1
BRCA2	p.F3325fs	olaparib + bevacizumab	Ovarian Cancer	OncoKB	1
BRCA2	p.F3325fs	olaparib + bevacizumab	Ovary/Fallopian Tube	OncoKB	1
BRCA2	p.F3325fs	olaparib + bevacizumab	Peritoneal Serous Carcinoma	OncoKB	1
BRCA2	p.F3325fs	olaparib	Ovarian Cancer	OncoKB	1
BRCA2	p.F3325fs	olaparib	Ovary/Fallopian Tube	OncoKB	1
BRCA2	p.F3325fs	olaparib	Peritoneal Serous Carcinoma	OncoKB	1
BRCA2	p.F3325fs	rucaparib	Ovarian Cancer	OncoKB	1
BRCA2	p.F3325fs	rucaparib	Ovary/Fallopian Tube	OncoKB	1
BRCA2	p.F3325fs	rucaparib	Peritoneal Serous Carcinoma	OncoKB	1
BRCA2	p.F3325fs	olaparib	Prostate Cancer	OncoKB	1
BRCA2	p.F3325fs	rucaparib	Prostate Cancer	OncoKB	1
BRCA2	p.F3325fs	rucaparib	Pancreatic Adenocarcinoma	OncoKB	2
BRCA2	p.F3325fs	rucaparib	Acinar Cell Carcinoma of the Pancreas	OncoKB	2
BRCA2	p.F3325fs	rucaparib	Uterine Sarcoma	OncoKB	2
BRCA2	p.F3325fs	niraparib	Uterine Sarcoma	OncoKB	2
BRCA2	p.F3325fs	olaparib	Uterine Sarcoma	OncoKB	2
BRCA2	p.F3325fs	olaparib + bevacizumab	Ovarian Epithelial Tumor	TricDB	1
BRCA2	p.F3325fs	niraparib	Ovarian Epithelial Tumor	TricDB	1
BRCA2	p.F3325fs	rucaparib	Ovarian Epithelial Tumor	TricDB	1
BRCA2	p.F3325fs	olaparib	Ovary/Fallopian Tube	TricDB	1
BRCA2	p.F3325fs	olaparib	Ovarian Cancer	TricDB	1
BRCA2	p.F3325fs	niraparib	Ovary/Fallopian Tube	TricDB	1
BRCA2	p.F3325fs	rucaparib	Prostate Cancer	TricDB	1
BRCA2	p.F3325fs	rucaparib	Ovarian Cancer	TricDB	1
BRCA2	p.F3325fs	olaparib	Ovarian Epithelial Tumor	TricDB	1
BRCA2	p.F3325fs	niraparib	Peritoneal Serous Carcinoma	TricDB	1
BRCA2	p.F3325fs	olaparib	Peritoneal Serous Carcinoma	TricDB	1
BRCA2	p.F3325fs	rucaparib	Pancreatic Adenocarcinoma	TricDB	2
BRCA2	p.F3325fs	rucaparib	Acinar Cell Carcinoma of the Pancreas	TricDB	2
BRCA2	p.F3325fs	rucaparib	Uterine Sarcoma	TricDB	2
BRCA2	p.F3325fs	niraparib	Uterine Sarcoma	TricDB	2
BRCA2	p.F3325fs	olaparib	Uterine Sarcoma	TricDB	2
BRCA2	p.F3325fs	olaparib	Pancreatic Adenocarcinoma	TricDB	1
BRCA2	p.F3325fs	rucaparib	Peritoneal Serous Carcinoma	TricDB	1
BRCA2	p.F3325fs	rucaparib	Ovary/Fallopian Tube	TricDB	1
BRCA2	p.F3325fs	olaparib + bevacizumab	Peritoneal Serous Carcinoma	TricDB	1
BRCA2	p.F3325fs	olaparib	Breast Cancer	TricDB	1
BRCA2	p.F3325fs	olaparib	Prostate Cancer	TricDB	1
BRCA2	p.F3325fs	olaparib + bevacizumab	Ovary/Fallopian Tube	TricDB	1
BRCA2	p.F3325fs	talazoparib	Breast Cancer	TricDB	1
BRCA2	p.I14fs	niraparib	Fallopian Tube Carcinoma	MCG	FDA
BRCA2	p.I14fs	niraparib	Malignant Ovarian Neoplasm	MCG	FDA
BRCA2	p.I14fs	niraparib	Primary Peritoneal Carcinoma	MCG	FDA
BRCA2	p.I14fs	olaparib	Breast Carcinoma	MCG	FDA
BRCA2	p.I14fs	olaparib	Fallopian Tube Carcinoma	MCG	FDA
BRCA2	p.I14fs	olaparib	Malignant Ovarian Neoplasm	MCG	FDA
BRCA2	p.I14fs	olaparib	Pancreatic Adenocarcinoma	MCG	FDA
BRCA2	p.I14fs	olaparib	Primary Peritoneal Carcinoma	MCG	FDA
BRCA2	p.I14fs	olaparib	Prostate Carcinoma	MCG	FDA
BRCA2	p.I14fs	rucaparib	Fallopian Tube Carcinoma	MCG	FDA
BRCA2	p.I14fs	rucaparib	Malignant Ovarian Neoplasm	MCG	FDA
BRCA2	p.I14fs	rucaparib	Primary Peritoneal Carcinoma	MCG	FDA
BRCA2	p.I14fs	rucaparib	Prostate Carcinoma	MCG	FDA
BRCA2	p.I14fs	talazoparib	Breast Carcinoma	MCG	FDA
BRCA2	p.I14fs	bevacizumab + olaparib	Fallopian Tube Carcinoma	MCG	FDA
BRCA2	p.I14fs	bevacizumab + olaparib	Malignant Ovarian Neoplasm	MCG	FDA
BRCA2	p.I14fs	bevacizumab + olaparib	Primary Peritoneal Carcinoma	MCG	FDA
BRCA2	p.I14fs	niraparib	Ovarian Cancer	OncoKB	1
BRCA2	p.I14fs	niraparib	Ovary/Fallopian Tube	OncoKB	1
BRCA2	p.I14fs	niraparib	Peritoneal Serous Carcinoma	OncoKB	1
BRCA2	p.I14fs	olaparib + bevacizumab	Ovarian Cancer	OncoKB	1
BRCA2	p.I14fs	olaparib + bevacizumab	Ovary/Fallopian Tube	OncoKB	1
BRCA2	p.I14fs	olaparib + bevacizumab	Peritoneal Serous Carcinoma	OncoKB	1
BRCA2	p.I14fs	olaparib	Ovarian Cancer	OncoKB	1
BRCA2	p.I14fs	olaparib	Ovary/Fallopian Tube	OncoKB	1
BRCA2	p.I14fs	olaparib	Peritoneal Serous Carcinoma	OncoKB	1
BRCA2	p.I14fs	rucaparib	Ovarian Cancer	OncoKB	1
BRCA2	p.I14fs	rucaparib	Ovary/Fallopian Tube	OncoKB	1
BRCA2	p.I14fs	rucaparib	Peritoneal Serous Carcinoma	OncoKB	1
BRCA2	p.I14fs	olaparib	Prostate Cancer	OncoKB	1
BRCA2	p.I14fs	rucaparib	Prostate Cancer	OncoKB	1
BRCA2	p.I14fs	rucaparib	Pancreatic Adenocarcinoma	OncoKB	2
BRCA2	p.I14fs	rucaparib	Acinar Cell Carcinoma of the Pancreas	OncoKB	2
BRCA2	p.I14fs	rucaparib	Uterine Sarcoma	OncoKB	2
BRCA2	p.I14fs	niraparib	Uterine Sarcoma	OncoKB	2
BRCA2	p.I14fs	olaparib	Uterine Sarcoma	OncoKB	2
BRCA2	p.I14fs	olaparib + bevacizumab	Ovarian Epithelial Tumor	TricDB	1
BRCA2	p.I14fs	niraparib	Ovarian Epithelial Tumor	TricDB	1
BRCA2	p.I14fs	rucaparib	Ovarian Epithelial Tumor	TricDB	1
BRCA2	p.I14fs	olaparib	Ovary/Fallopian Tube	TricDB	1
BRCA2	p.I14fs	olaparib	Ovarian Cancer	TricDB	1
BRCA2	p.I14fs	niraparib	Ovary/Fallopian Tube	TricDB	1
BRCA2	p.I14fs	rucaparib	Prostate Cancer	TricDB	1
BRCA2	p.I14fs	rucaparib	Ovarian Cancer	TricDB	1
BRCA2	p.I14fs	olaparib	Ovarian Epithelial Tumor	TricDB	1
BRCA2	p.I14fs	niraparib	Peritoneal Serous Carcinoma	TricDB	1
BRCA2	p.I14fs	olaparib	Peritoneal Serous Carcinoma	TricDB	1
BRCA2	p.I14fs	rucaparib	Pancreatic Adenocarcinoma	TricDB	2
BRCA2	p.I14fs	rucaparib	Acinar Cell Carcinoma of the Pancreas	TricDB	2
BRCA2	p.I14fs	rucaparib	Uterine Sarcoma	TricDB	2
BRCA2	p.I14fs	niraparib	Uterine Sarcoma	TricDB	2
BRCA2	p.I14fs	olaparib	Uterine Sarcoma	TricDB	2
BRCA2	p.I14fs	olaparib	Pancreatic Adenocarcinoma	TricDB	1
BRCA2	p.I14fs	rucaparib	Peritoneal Serous Carcinoma	TricDB	1
BRCA2	p.I14fs	rucaparib	Ovary/Fallopian Tube	TricDB	1
BRCA2	p.I14fs	olaparib + bevacizumab	Peritoneal Serous Carcinoma	TricDB	1
BRCA2	p.I14fs	olaparib	Breast Cancer	TricDB	1
BRCA2	p.I14fs	olaparib	Prostate Cancer	TricDB	1
BRCA2	p.I14fs	olaparib + bevacizumab	Ovary/Fallopian Tube	TricDB	1
BRCA2	p.I14fs	talazoparib	Breast Cancer	TricDB	1
BRCA2	p.L2253fs	niraparib	Fallopian Tube Carcinoma	MCG	FDA
BRCA2	p.L2253fs	niraparib	Malignant Ovarian Neoplasm	MCG	FDA
BRCA2	p.L2253fs	niraparib	Primary Peritoneal Carcinoma	MCG	FDA
BRCA2	p.L2253fs	olaparib	Breast Carcinoma	MCG	FDA
BRCA2	p.L2253fs	olaparib	Fallopian Tube Carcinoma	MCG	FDA
BRCA2	p.L2253fs	olaparib	Malignant Ovarian Neoplasm	MCG	FDA
BRCA2	p.L2253fs	olaparib	Pancreatic Adenocarcinoma	MCG	FDA
BRCA2	p.L2253fs	olaparib	Primary Peritoneal Carcinoma	MCG	FDA
BRCA2	p.L2253fs	olaparib	Prostate Carcinoma	MCG	FDA
BRCA2	p.L2253fs	rucaparib	Fallopian Tube Carcinoma	MCG	FDA
BRCA2	p.L2253fs	rucaparib	Malignant Ovarian Neoplasm	MCG	FDA
BRCA2	p.L2253fs	rucaparib	Primary Peritoneal Carcinoma	MCG	FDA
BRCA2	p.L2253fs	rucaparib	Prostate Carcinoma	MCG	FDA
BRCA2	p.L2253fs	talazoparib	Breast Carcinoma	MCG	FDA
BRCA2	p.L2253fs	bevacizumab + olaparib	Fallopian Tube Carcinoma	MCG	FDA
BRCA2	p.L2253fs	bevacizumab + olaparib	Malignant Ovarian Neoplasm	MCG	FDA
BRCA2	p.L2253fs	bevacizumab + olaparib	Primary Peritoneal Carcinoma	MCG	FDA
BRCA2	p.L2253fs	niraparib	Ovarian Cancer	OncoKB	1
BRCA2	p.L2253fs	niraparib	Ovary/Fallopian Tube	OncoKB	1
BRCA2	p.L2253fs	niraparib	Peritoneal Serous Carcinoma	OncoKB	1
BRCA2	p.L2253fs	olaparib + bevacizumab	Ovarian Cancer	OncoKB	1
BRCA2	p.L2253fs	olaparib + bevacizumab	Ovary/Fallopian Tube	OncoKB	1
BRCA2	p.L2253fs	olaparib + bevacizumab	Peritoneal Serous Carcinoma	OncoKB	1
BRCA2	p.L2253fs	olaparib	Ovarian Cancer	OncoKB	1
BRCA2	p.L2253fs	olaparib	Ovary/Fallopian Tube	OncoKB	1
BRCA2	p.L2253fs	olaparib	Peritoneal Serous Carcinoma	OncoKB	1
BRCA2	p.L2253fs	rucaparib	Ovarian Cancer	OncoKB	1
BRCA2	p.L2253fs	rucaparib	Ovary/Fallopian Tube	OncoKB	1
BRCA2	p.L2253fs	rucaparib	Peritoneal Serous Carcinoma	OncoKB	1
BRCA2	p.L2253fs	olaparib	Prostate Cancer	OncoKB	1
BRCA2	p.L2253fs	rucaparib	Prostate Cancer	OncoKB	1
BRCA2	p.L2253fs	rucaparib	Pancreatic Adenocarcinoma	OncoKB	2
BRCA2	p.L2253fs	rucaparib	Acinar Cell Carcinoma of the Pancreas	OncoKB	2
BRCA2	p.L2253fs	rucaparib	Uterine Sarcoma	OncoKB	2
BRCA2	p.L2253fs	niraparib	Uterine Sarcoma	OncoKB	2
BRCA2	p.L2253fs	olaparib	Uterine Sarcoma	OncoKB	2
BRCA2	p.L2253fs	olaparib + bevacizumab	Ovarian Epithelial Tumor	TricDB	1
BRCA2	p.L2253fs	niraparib	Ovarian Epithelial Tumor	TricDB	1
BRCA2	p.L2253fs	rucaparib	Ovarian Epithelial Tumor	TricDB	1
BRCA2	p.L2253fs	olaparib	Ovary/Fallopian Tube	TricDB	1
BRCA2	p.L2253fs	olaparib	Ovarian Cancer	TricDB	1
BRCA2	p.L2253fs	niraparib	Ovary/Fallopian Tube	TricDB	1
BRCA2	p.L2253fs	rucaparib	Prostate Cancer	TricDB	1
BRCA2	p.L2253fs	rucaparib	Ovarian Cancer	TricDB	1
BRCA2	p.L2253fs	olaparib	Ovarian Epithelial Tumor	TricDB	1
BRCA2	p.L2253fs	niraparib	Peritoneal Serous Carcinoma	TricDB	1
BRCA2	p.L2253fs	olaparib	Peritoneal Serous Carcinoma	TricDB	1
BRCA2	p.L2253fs	rucaparib	Pancreatic Adenocarcinoma	TricDB	2
BRCA2	p.L2253fs	rucaparib	Acinar Cell Carcinoma of the Pancreas	TricDB	2
BRCA2	p.L2253fs	rucaparib	Uterine Sarcoma	TricDB	2
BRCA2	p.L2253fs	niraparib	Uterine Sarcoma	TricDB	2
BRCA2	p.L2253fs	olaparib	Uterine Sarcoma	TricDB	2
BRCA2	p.L2253fs	olaparib	Pancreatic Adenocarcinoma	TricDB	1
BRCA2	p.L2253fs	rucaparib	Peritoneal Serous Carcinoma	TricDB	1
BRCA2	p.L2253fs	rucaparib	Ovary/Fallopian Tube	TricDB	1
BRCA2	p.L2253fs	olaparib + bevacizumab	Peritoneal Serous Carcinoma	TricDB	1
BRCA2	p.L2253fs	olaparib	Breast Cancer	TricDB	1
BRCA2	p.L2253fs	olaparib	Prostate Cancer	TricDB	1
BRCA2	p.L2253fs	olaparib + bevacizumab	Ovary/Fallopian Tube	TricDB	1
BRCA2	p.L2253fs	talazoparib	Breast Cancer	TricDB	1
BRCA2	p.Q2859*	niraparib	Fallopian Tube Carcinoma	MCG	FDA
BRCA2	p.Q2859*	niraparib	Malignant Ovarian Neoplasm	MCG	FDA
BRCA2	p.Q2859*	niraparib	Primary Peritoneal Carcinoma	MCG	FDA
BRCA2	p.Q2859*	olaparib	Breast Carcinoma	MCG	FDA
BRCA2	p.Q2859*	olaparib	Fallopian Tube Carcinoma	MCG	FDA
BRCA2	p.Q2859*	olaparib	Malignant Ovarian Neoplasm	MCG	FDA
BRCA2	p.Q2859*	olaparib	Pancreatic Adenocarcinoma	MCG	FDA
BRCA2	p.Q2859*	olaparib	Primary Peritoneal Carcinoma	MCG	FDA
BRCA2	p.Q2859*	olaparib	Prostate Carcinoma	MCG	FDA
BRCA2	p.Q2859*	rucaparib	Fallopian Tube Carcinoma	MCG	FDA
BRCA2	p.Q2859*	rucaparib	Malignant Ovarian Neoplasm	MCG	FDA
BRCA2	p.Q2859*	rucaparib	Primary Peritoneal Carcinoma	MCG	FDA
BRCA2	p.Q2859*	rucaparib	Prostate Carcinoma	MCG	FDA
BRCA2	p.Q2859*	talazoparib	Breast Carcinoma	MCG	FDA
BRCA2	p.Q2859*	bevacizumab + olaparib	Fallopian Tube Carcinoma	MCG	FDA
BRCA2	p.Q2859*	bevacizumab + olaparib	Malignant Ovarian Neoplasm	MCG	FDA
BRCA2	p.Q2859*	bevacizumab + olaparib	Primary Peritoneal Carcinoma	MCG	FDA
BRCA2	p.Q2859*	niraparib	Ovarian Cancer	OncoKB	1
BRCA2	p.Q2859*	niraparib	Ovary/Fallopian Tube	OncoKB	1
BRCA2	p.Q2859*	niraparib	Peritoneal Serous Carcinoma	OncoKB	1
BRCA2	p.Q2859*	olaparib + bevacizumab	Ovarian Cancer	OncoKB	1
BRCA2	p.Q2859*	olaparib + bevacizumab	Ovary/Fallopian Tube	OncoKB	1
BRCA2	p.Q2859*	olaparib + bevacizumab	Peritoneal Serous Carcinoma	OncoKB	1
BRCA2	p.Q2859*	olaparib	Ovarian Cancer	OncoKB	1
BRCA2	p.Q2859*	olaparib	Ovary/Fallopian Tube	OncoKB	1
BRCA2	p.Q2859*	olaparib	Peritoneal Serous Carcinoma	OncoKB	1
BRCA2	p.Q2859*	rucaparib	Ovarian Cancer	OncoKB	1
BRCA2	p.Q2859*	rucaparib	Ovary/Fallopian Tube	OncoKB	1
BRCA2	p.Q2859*	rucaparib	Peritoneal Serous Carcinoma	OncoKB	1
BRCA2	p.Q2859*	olaparib	Prostate Cancer	OncoKB	1
BRCA2	p.Q2859*	rucaparib	Prostate Cancer	OncoKB	1
BRCA2	p.Q2859*	rucaparib	Pancreatic Adenocarcinoma	OncoKB	2
BRCA2	p.Q2859*	rucaparib	Acinar Cell Carcinoma of the Pancreas	OncoKB	2
BRCA2	p.Q2859*	rucaparib	Uterine Sarcoma	OncoKB	2
BRCA2	p.Q2859*	niraparib	Uterine Sarcoma	OncoKB	2
BRCA2	p.Q2859*	olaparib	Uterine Sarcoma	OncoKB	2
BRCA2	p.Q2859*	olaparib + bevacizumab	Ovarian Epithelial Tumor	TricDB	1
BRCA2	p.Q2859*	niraparib	Ovarian Epithelial Tumor	TricDB	1
BRCA2	p.Q2859*	rucaparib	Ovarian Epithelial Tumor	TricDB	1
BRCA2	p.Q2859*	olaparib	Ovary/Fallopian Tube	TricDB	1
BRCA2	p.Q2859*	olaparib	Ovarian Cancer	TricDB	1
BRCA2	p.Q2859*	niraparib	Ovary/Fallopian Tube	TricDB	1
BRCA2	p.Q2859*	rucaparib	Prostate Cancer	TricDB	1
BRCA2	p.Q2859*	rucaparib	Ovarian Cancer	TricDB	1
BRCA2	p.Q2859*	olaparib	Ovarian Epithelial Tumor	TricDB	1
BRCA2	p.Q2859*	niraparib	Peritoneal Serous Carcinoma	TricDB	1
BRCA2	p.Q2859*	olaparib	Peritoneal Serous Carcinoma	TricDB	1
BRCA2	p.Q2859*	rucaparib	Pancreatic Adenocarcinoma	TricDB	2
BRCA2	p.Q2859*	rucaparib	Acinar Cell Carcinoma of the Pancreas	TricDB	2
BRCA2	p.Q2859*	rucaparib	Uterine Sarcoma	TricDB	2
BRCA2	p.Q2859*	niraparib	Uterine Sarcoma	TricDB	2
BRCA2	p.Q2859*	olaparib	Uterine Sarcoma	TricDB	2
BRCA2	p.Q2859*	olaparib	Pancreatic Adenocarcinoma	TricDB	1
BRCA2	p.Q2859*	rucaparib	Peritoneal Serous Carcinoma	TricDB	1
BRCA2	p.Q2859*	rucaparib	Ovary/Fallopian Tube	TricDB	1
BRCA2	p.Q2859*	olaparib + bevacizumab	Peritoneal Serous Carcinoma	TricDB	1
BRCA2	p.Q2859*	olaparib	Breast Cancer	TricDB	1
BRCA2	p.Q2859*	olaparib	Prostate Cancer	TricDB	1
BRCA2	p.Q2859*	olaparib + bevacizumab	Ovary/Fallopian Tube	TricDB	1
BRCA2	p.Q2859*	talazoparib	Breast Cancer	TricDB	1
BRCA2	p.Q861fs	niraparib	Fallopian Tube Carcinoma	MCG	FDA
BRCA2	p.Q861fs	niraparib	Malignant Ovarian Neoplasm	MCG	FDA
BRCA2	p.Q861fs	niraparib	Primary Peritoneal Carcinoma	MCG	FDA
BRCA2	p.Q861fs	olaparib	Breast Carcinoma	MCG	FDA
BRCA2	p.Q861fs	olaparib	Fallopian Tube Carcinoma	MCG	FDA
BRCA2	p.Q861fs	olaparib	Malignant Ovarian Neoplasm	MCG	FDA
BRCA2	p.Q861fs	olaparib	Pancreatic Adenocarcinoma	MCG	FDA
BRCA2	p.Q861fs	olaparib	Primary Peritoneal Carcinoma	MCG	FDA
BRCA2	p.Q861fs	olaparib	Prostate Carcinoma	MCG	FDA
BRCA2	p.Q861fs	rucaparib	Fallopian Tube Carcinoma	MCG	FDA
BRCA2	p.Q861fs	rucaparib	Malignant Ovarian Neoplasm	MCG	FDA
BRCA2	p.Q861fs	rucaparib	Primary Peritoneal Carcinoma	MCG	FDA
BRCA2	p.Q861fs	rucaparib	Prostate Carcinoma	MCG	FDA
BRCA2	p.Q861fs	talazoparib	Breast Carcinoma	MCG	FDA
BRCA2	p.Q861fs	bevacizumab + olaparib	Fallopian Tube Carcinoma	MCG	FDA
BRCA2	p.Q861fs	bevacizumab + olaparib	Malignant Ovarian Neoplasm	MCG	FDA
BRCA2	p.Q861fs	bevacizumab + olaparib	Primary Peritoneal Carcinoma	MCG	FDA
BRCA2	p.Q861fs	niraparib	Ovarian Cancer	OncoKB	1
BRCA2	p.Q861fs	niraparib	Ovary/Fallopian Tube	OncoKB	1
BRCA2	p.Q861fs	niraparib	Peritoneal Serous Carcinoma	OncoKB	1
BRCA2	p.Q861fs	olaparib + bevacizumab	Ovarian Cancer	OncoKB	1
BRCA2	p.Q861fs	olaparib + bevacizumab	Ovary/Fallopian Tube	OncoKB	1
BRCA2	p.Q861fs	olaparib + bevacizumab	Peritoneal Serous Carcinoma	OncoKB	1
BRCA2	p.Q861fs	olaparib	Ovarian Cancer	OncoKB	1
BRCA2	p.Q861fs	olaparib	Ovary/Fallopian Tube	OncoKB	1
BRCA2	p.Q861fs	olaparib	Peritoneal Serous Carcinoma	OncoKB	1
BRCA2	p.Q861fs	rucaparib	Ovarian Cancer	OncoKB	1
BRCA2	p.Q861fs	rucaparib	Ovary/Fallopian Tube	OncoKB	1
BRCA2	p.Q861fs	rucaparib	Peritoneal Serous Carcinoma	OncoKB	1
BRCA2	p.Q861fs	olaparib	Prostate Cancer	OncoKB	1
BRCA2	p.Q861fs	rucaparib	Prostate Cancer	OncoKB	1
BRCA2	p.Q861fs	rucaparib	Pancreatic Adenocarcinoma	OncoKB	2
BRCA2	p.Q861fs	rucaparib	Acinar Cell Carcinoma of the Pancreas	OncoKB	2
BRCA2	p.Q861fs	rucaparib	Uterine Sarcoma	OncoKB	2
BRCA2	p.Q861fs	niraparib	Uterine Sarcoma	OncoKB	2
BRCA2	p.Q861fs	olaparib	Uterine Sarcoma	OncoKB	2
BRCA2	p.Q861fs	olaparib + bevacizumab	Ovarian Epithelial Tumor	TricDB	1
BRCA2	p.Q861fs	niraparib	Ovarian Epithelial Tumor	TricDB	1
BRCA2	p.Q861fs	rucaparib	Ovarian Epithelial Tumor	TricDB	1
BRCA2	p.Q861fs	olaparib	Ovary/Fallopian Tube	TricDB	1
BRCA2	p.Q861fs	olaparib	Ovarian Cancer	TricDB	1
BRCA2	p.Q861fs	niraparib	Ovary/Fallopian Tube	TricDB	1
BRCA2	p.Q861fs	rucaparib	Prostate Cancer	TricDB	1
BRCA2	p.Q861fs	rucaparib	Ovarian Cancer	TricDB	1
BRCA2	p.Q861fs	olaparib	Ovarian Epithelial Tumor	TricDB	1
BRCA2	p.Q861fs	niraparib	Peritoneal Serous Carcinoma	TricDB	1
BRCA2	p.Q861fs	olaparib	Peritoneal Serous Carcinoma	TricDB	1
BRCA2	p.Q861fs	rucaparib	Pancreatic Adenocarcinoma	TricDB	2
BRCA2	p.Q861fs	rucaparib	Acinar Cell Carcinoma of the Pancreas	TricDB	2
BRCA2	p.Q861fs	rucaparib	Uterine Sarcoma	TricDB	2
BRCA2	p.Q861fs	niraparib	Uterine Sarcoma	TricDB	2
BRCA2	p.Q861fs	olaparib	Uterine Sarcoma	TricDB	2
BRCA2	p.Q861fs	olaparib	Pancreatic Adenocarcinoma	TricDB	1
BRCA2	p.Q861fs	rucaparib	Peritoneal Serous Carcinoma	TricDB	1
BRCA2	p.Q861fs	rucaparib	Ovary/Fallopian Tube	TricDB	1
BRCA2	p.Q861fs	olaparib + bevacizumab	Peritoneal Serous Carcinoma	TricDB	1
BRCA2	p.Q861fs	olaparib	Breast Cancer	TricDB	1
BRCA2	p.Q861fs	olaparib	Prostate Cancer	TricDB	1
BRCA2	p.Q861fs	olaparib + bevacizumab	Ovary/Fallopian Tube	TricDB	1
BRCA2	p.Q861fs	talazoparib	Breast Cancer	TricDB	1
BRCA2	p.T1426fs	niraparib	Fallopian Tube Carcinoma	MCG	FDA
BRCA2	p.T1426fs	niraparib	Malignant Ovarian Neoplasm	MCG	FDA
BRCA2	p.T1426fs	niraparib	Primary Peritoneal Carcinoma	MCG	FDA
BRCA2	p.T1426fs	olaparib	Breast Carcinoma	MCG	FDA
BRCA2	p.T1426fs	olaparib	Fallopian Tube Carcinoma	MCG	FDA
BRCA2	p.T1426fs	olaparib	Malignant Ovarian Neoplasm	MCG	FDA
BRCA2	p.T1426fs	olaparib	Pancreatic Adenocarcinoma	MCG	FDA
BRCA2	p.T1426fs	olaparib	Primary Peritoneal Carcinoma	MCG	FDA
BRCA2	p.T1426fs	olaparib	Prostate Carcinoma	MCG	FDA
BRCA2	p.T1426fs	rucaparib	Fallopian Tube Carcinoma	MCG	FDA
BRCA2	p.T1426fs	rucaparib	Malignant Ovarian Neoplasm	MCG	FDA
BRCA2	p.T1426fs	rucaparib	Primary Peritoneal Carcinoma	MCG	FDA
BRCA2	p.T1426fs	rucaparib	Prostate Carcinoma	MCG	FDA
BRCA2	p.T1426fs	talazoparib	Breast Carcinoma	MCG	FDA
BRCA2	p.T1426fs	bevacizumab + olaparib	Fallopian Tube Carcinoma	MCG	FDA
BRCA2	p.T1426fs	bevacizumab + olaparib	Malignant Ovarian Neoplasm	MCG	FDA
BRCA2	p.T1426fs	bevacizumab + olaparib	Primary Peritoneal Carcinoma	MCG	FDA
BRCA2	p.T1426fs	niraparib	Ovarian Cancer	OncoKB	1
BRCA2	p.T1426fs	niraparib	Ovary/Fallopian Tube	OncoKB	1
BRCA2	p.T1426fs	niraparib	Peritoneal Serous Carcinoma	OncoKB	1
BRCA2	p.T1426fs	olaparib + bevacizumab	Ovarian Cancer	OncoKB	1
BRCA2	p.T1426fs	olaparib + bevacizumab	Ovary/Fallopian Tube	OncoKB	1
BRCA2	p.T1426fs	olaparib + bevacizumab	Peritoneal Serous Carcinoma	OncoKB	1
BRCA2	p.T1426fs	olaparib	Ovarian Cancer	OncoKB	1
BRCA2	p.T1426fs	olaparib	Ovary/Fallopian Tube	OncoKB	1
BRCA2	p.T1426fs	olaparib	Peritoneal Serous Carcinoma	OncoKB	1
BRCA2	p.T1426fs	rucaparib	Ovarian Cancer	OncoKB	1
BRCA2	p.T1426fs	rucaparib	Ovary/Fallopian Tube	OncoKB	1
BRCA2	p.T1426fs	rucaparib	Peritoneal Serous Carcinoma	OncoKB	1
BRCA2	p.T1426fs	olaparib	Prostate Cancer	OncoKB	1
BRCA2	p.T1426fs	rucaparib	Prostate Cancer	OncoKB	1
BRCA2	p.T1426fs	rucaparib	Pancreatic Adenocarcinoma	OncoKB	2
BRCA2	p.T1426fs	rucaparib	Acinar Cell Carcinoma of the Pancreas	OncoKB	2
BRCA2	p.T1426fs	rucaparib	Uterine Sarcoma	OncoKB	2
BRCA2	p.T1426fs	niraparib	Uterine Sarcoma	OncoKB	2
BRCA2	p.T1426fs	olaparib	Uterine Sarcoma	OncoKB	2
BRCA2	p.T1426fs	olaparib + bevacizumab	Ovarian Epithelial Tumor	TricDB	1
BRCA2	p.T1426fs	niraparib	Ovarian Epithelial Tumor	TricDB	1
BRCA2	p.T1426fs	rucaparib	Ovarian Epithelial Tumor	TricDB	1
BRCA2	p.T1426fs	olaparib	Ovary/Fallopian Tube	TricDB	1
BRCA2	p.T1426fs	olaparib	Ovarian Cancer	TricDB	1
BRCA2	p.T1426fs	niraparib	Ovary/Fallopian Tube	TricDB	1
BRCA2	p.T1426fs	rucaparib	Prostate Cancer	TricDB	1
BRCA2	p.T1426fs	rucaparib	Ovarian Cancer	TricDB	1
BRCA2	p.T1426fs	olaparib	Ovarian Epithelial Tumor	TricDB	1
BRCA2	p.T1426fs	niraparib	Peritoneal Serous Carcinoma	TricDB	1
BRCA2	p.T1426fs	olaparib	Peritoneal Serous Carcinoma	TricDB	1
BRCA2	p.T1426fs	rucaparib	Pancreatic Adenocarcinoma	TricDB	2
BRCA2	p.T1426fs	rucaparib	Acinar Cell Carcinoma of the Pancreas	TricDB	2
BRCA2	p.T1426fs	rucaparib	Uterine Sarcoma	TricDB	2
BRCA2	p.T1426fs	niraparib	Uterine Sarcoma	TricDB	2
BRCA2	p.T1426fs	olaparib	Uterine Sarcoma	TricDB	2
BRCA2	p.T1426fs	olaparib	Pancreatic Adenocarcinoma	TricDB	1
BRCA2	p.T1426fs	rucaparib	Peritoneal Serous Carcinoma	TricDB	1
BRCA2	p.T1426fs	rucaparib	Ovary/Fallopian Tube	TricDB	1
BRCA2	p.T1426fs	olaparib + bevacizumab	Peritoneal Serous Carcinoma	TricDB	1
BRCA2	p.T1426fs	olaparib	Breast Cancer	TricDB	1
BRCA2	p.T1426fs	olaparib	Prostate Cancer	TricDB	1
BRCA2	p.T1426fs	olaparib + bevacizumab	Ovary/Fallopian Tube	TricDB	1
BRCA2	p.T1426fs	talazoparib	Breast Cancer	TricDB	1
BRCA2	p.W2970*	niraparib	Fallopian Tube Carcinoma	MCG	FDA
BRCA2	p.W2970*	niraparib	Malignant Ovarian Neoplasm	MCG	FDA
BRCA2	p.W2970*	niraparib	Primary Peritoneal Carcinoma	MCG	FDA
BRCA2	p.W2970*	olaparib	Breast Carcinoma	MCG	FDA
BRCA2	p.W2970*	olaparib	Fallopian Tube Carcinoma	MCG	FDA
BRCA2	p.W2970*	olaparib	Malignant Ovarian Neoplasm	MCG	FDA
BRCA2	p.W2970*	olaparib	Pancreatic Adenocarcinoma	MCG	FDA
BRCA2	p.W2970*	olaparib	Primary Peritoneal Carcinoma	MCG	FDA
BRCA2	p.W2970*	olaparib	Prostate Carcinoma	MCG	FDA
BRCA2	p.W2970*	rucaparib	Fallopian Tube Carcinoma	MCG	FDA
BRCA2	p.W2970*	rucaparib	Malignant Ovarian Neoplasm	MCG	FDA
BRCA2	p.W2970*	rucaparib	Primary Peritoneal Carcinoma	MCG	FDA
BRCA2	p.W2970*	rucaparib	Prostate Carcinoma	MCG	FDA
BRCA2	p.W2970*	talazoparib	Breast Carcinoma	MCG	FDA
BRCA2	p.W2970*	bevacizumab + olaparib	Fallopian Tube Carcinoma	MCG	FDA
BRCA2	p.W2970*	bevacizumab + olaparib	Malignant Ovarian Neoplasm	MCG	FDA
BRCA2	p.W2970*	bevacizumab + olaparib	Primary Peritoneal Carcinoma	MCG	FDA
BRCA2	p.W2970*	niraparib	Ovarian Cancer	OncoKB	1
BRCA2	p.W2970*	niraparib	Ovary/Fallopian Tube	OncoKB	1
BRCA2	p.W2970*	niraparib	Peritoneal Serous Carcinoma	OncoKB	1
BRCA2	p.W2970*	olaparib + bevacizumab	Ovarian Cancer	OncoKB	1
BRCA2	p.W2970*	olaparib + bevacizumab	Ovary/Fallopian Tube	OncoKB	1
BRCA2	p.W2970*	olaparib + bevacizumab	Peritoneal Serous Carcinoma	OncoKB	1
BRCA2	p.W2970*	olaparib	Ovarian Cancer	OncoKB	1
BRCA2	p.W2970*	olaparib	Ovary/Fallopian Tube	OncoKB	1
BRCA2	p.W2970*	olaparib	Peritoneal Serous Carcinoma	OncoKB	1
BRCA2	p.W2970*	rucaparib	Ovarian Cancer	OncoKB	1
BRCA2	p.W2970*	rucaparib	Ovary/Fallopian Tube	OncoKB	1
BRCA2	p.W2970*	rucaparib	Peritoneal Serous Carcinoma	OncoKB	1
BRCA2	p.W2970*	olaparib	Prostate Cancer	OncoKB	1
BRCA2	p.W2970*	rucaparib	Prostate Cancer	OncoKB	1
BRCA2	p.W2970*	rucaparib	Pancreatic Adenocarcinoma	OncoKB	2
BRCA2	p.W2970*	rucaparib	Acinar Cell Carcinoma of the Pancreas	OncoKB	2
BRCA2	p.W2970*	rucaparib	Uterine Sarcoma	OncoKB	2
BRCA2	p.W2970*	niraparib	Uterine Sarcoma	OncoKB	2
BRCA2	p.W2970*	olaparib	Uterine Sarcoma	OncoKB	2
BRCA2	p.W2970*	olaparib + bevacizumab	Ovarian Epithelial Tumor	TricDB	1
BRCA2	p.W2970*	niraparib	Ovarian Epithelial Tumor	TricDB	1
BRCA2	p.W2970*	rucaparib	Ovarian Epithelial Tumor	TricDB	1
BRCA2	p.W2970*	olaparib	Ovary/Fallopian Tube	TricDB	1
BRCA2	p.W2970*	olaparib	Ovarian Cancer	TricDB	1
BRCA2	p.W2970*	niraparib	Ovary/Fallopian Tube	TricDB	1
BRCA2	p.W2970*	rucaparib	Prostate Cancer	TricDB	1
BRCA2	p.W2970*	rucaparib	Ovarian Cancer	TricDB	1
BRCA2	p.W2970*	olaparib	Ovarian Epithelial Tumor	TricDB	1
BRCA2	p.W2970*	niraparib	Peritoneal Serous Carcinoma	TricDB	1
BRCA2	p.W2970*	olaparib	Peritoneal Serous Carcinoma	TricDB	1
BRCA2	p.W2970*	rucaparib	Pancreatic Adenocarcinoma	TricDB	2
BRCA2	p.W2970*	rucaparib	Acinar Cell Carcinoma of the Pancreas	TricDB	2
BRCA2	p.W2970*	rucaparib	Uterine Sarcoma	TricDB	2
BRCA2	p.W2970*	niraparib	Uterine Sarcoma	TricDB	2
BRCA2	p.W2970*	olaparib	Uterine Sarcoma	TricDB	2
BRCA2	p.W2970*	olaparib	Pancreatic Adenocarcinoma	TricDB	1
BRCA2	p.W2970*	rucaparib	Peritoneal Serous Carcinoma	TricDB	1
BRCA2	p.W2970*	rucaparib	Ovary/Fallopian Tube	TricDB	1
BRCA2	p.W2970*	olaparib + bevacizumab	Peritoneal Serous Carcinoma	TricDB	1
BRCA2	p.W2970*	olaparib	Breast Cancer	TricDB	1
BRCA2	p.W2970*	olaparib	Prostate Cancer	TricDB	1
BRCA2	p.W2970*	olaparib + bevacizumab	Ovary/Fallopian Tube	TricDB	1
BRCA2	p.W2970*	talazoparib	Breast Cancer	TricDB	1
EGFR	p.E746_A749del	afatinib	Non-Small Cell Lung Cancer	MCG	FDA
EGFR	p.E746_A749del	dacomitinib	Non-Small Cell Lung Cancer	MCG	FDA
EGFR	p.E746_A749del	erlotinib	Non-Small Cell Lung Cancer	MCG	FDA
EGFR	p.E746_A749del	gefitinib	Non-Small Cell Lung Cancer	MCG	FDA
EGFR	p.E746_A749del	osimertinib	Non-Small Cell Lung Cancer	MCG	FDA
EGFR	p.E746_A749del	pembrolizumab	Non-Small Cell Lung Cancer	MCG	FDA
EGFR	p.E746_A749del	dacomitinib	Non-Small Cell Lung Cancer	OncoKB	1
EGFR	p.E746_A749del	erlotinib	Non-Small Cell Lung Cancer	OncoKB	1
EGFR	p.E746_A749del	erlotinib + ramucirumab	Non-Small Cell Lung Cancer	OncoKB	1
EGFR	p.E746_A749del	gefitinib	Non-Small Cell Lung Cancer	OncoKB	1
EGFR	p.E746_A749del	osimertinib	Non-Small Cell Lung Cancer	OncoKB	1
EGFR	p.E746_A749del	cetuximab + platinum-based therapy + fluorouracil (5-fu)	Head and Neck Squamous Cell Carcinoma	TricDB	1
EGFR	p.E746_A749del	panitumumab	Colorectal Cancer	TricDB	1
EGFR	p.E746_A749del	panitumumab + folfox	Colorectal Cancer	TricDB	1
EGFR	p.E746_A749del	erlotinib + gemcitabine	Pancreatic Cancer	TricDB	1
EGFR	p.E746_A749del	erlotinib	Non-Small Cell Lung Cancer	TricDB	1
EGFR	p.E746_A749del	pembrolizumab	Non-Small Cell Lung Cancer	TricDB	2
EGFR	p.E746_A749del	osimertinib	Non-Small Cell Lung Cancer	TricDB	1
EGFR	p.E746_A749del	gefitinib	Non-Small Cell Lung Cancer	TricDB	1
EGFR	p.E746_A749del	lcotinib	Non-Small Cell Lung Cancer	TricDB	1
EGFR	p.E746_A749del	afatinib	Non-Small Cell Lung Cancer	TricDB	1
EGFR	p.E746_A749del	dacomitinib	Non-Small Cell Lung Cancer	TricDB	1
EGFR	p.E746_A749del	ramucirumab + erlotinib	Non-Small Cell Lung Cancer	TricDB	1
EGFR	p.E746_A749del	durvalumab	Non-Small Cell Lung Cancer	TricDB	1
EGFR	p.E746_A749del	sugemalimab + pemetrexed + carboplatin	Non-Small Cell Lung Cancer	TricDB	1
EGFR	p.E746_A749del	cetuximab + folfiri	Colorectal Cancer	TricDB	1
EGFR	p.E746_A749del	necitumumab + gemcitabine + cisplatin	Non-Small Cell Lung Cancer	TricDB	1
EGFR	p.E746_A749del	cetuximab	Colorectal Cancer	TricDB	1
EGFR	p.E746_A749del	nimotuzumab	Head and Neck Squamous Cell Carcinoma	TricDB	1
EGFR	p.E746_A750del	afatinib	Non-Small Cell Lung Cancer	MCG	FDA
EGFR	p.E746_A750del	dacomitinib	Non-Small Cell Lung Cancer	MCG	FDA
EGFR	p.E746_A750del	erlotinib	Non-Small Cell Lung Cancer	MCG	FDA
EGFR	p.E746_A750del	gefitinib	Non-Small Cell Lung Cancer	MCG	FDA
EGFR	p.E746_A750del	osimertinib	Non-Small Cell Lung Cancer	MCG	FDA
EGFR	p.E746_A750del	pembrolizumab	Non-Small Cell Lung Cancer	MCG	FDA
EGFR	p.E746_A750del	afatinib	Non-Small Cell Lung Cancer	OncoKB	1
EGFR	p.E746_A750del	dacomitinib	Non-Small Cell Lung Cancer	OncoKB	1
EGFR	p.E746_A750del	erlotinib	Non-Small Cell Lung Cancer	OncoKB	1
EGFR	p.E746_A750del	erlotinib + ramucirumab	Non-Small Cell Lung Cancer	OncoKB	1
EGFR	p.E746_A750del	gefitinib	Non-Small Cell Lung Cancer	OncoKB	1
EGFR	p.E746_A750del	osimertinib	Non-Small Cell Lung Cancer	OncoKB	1
EGFR	p.E746_A750del	afatinib	Non-Small Cell Lung Cancer	OncoKB	1
EGFR	p.E746_A750del	afatinib	Non-Small Cell Lung Cancer	OncoKB	1
EGFR	p.E746_A750del	afatinib	Non-Small Cell Lung Cancer	OncoKB	1
EGFR	p.E746_A750del	afatinib	Non-Small Cell Lung Cancer	OncoKB	1
EGFR	p.E746_A750del	cetuximab + platinum-based therapy + fluorouracil (5-fu)	Head and Neck Squamous Cell Carcinoma	TricDB	1
EGFR	p.E746_A750del	panitumumab	Colorectal Cancer	TricDB	1
EGFR	p.E746_A750del	panitumumab + folfox	Colorectal Cancer	TricDB	1
EGFR	p.E746_A750del	erlotinib + gemcitabine	Pancreatic Cancer	TricDB	1
EGFR	p.E746_A750del	erlotinib	Non-Small Cell Lung Cancer	TricDB	1
EGFR	p.E746_A750del	pembrolizumab	Non-Small Cell Lung Cancer	TricDB	2
EGFR	p.E746_A750del	osimertinib	Non-Small Cell Lung Cancer	TricDB	1
EGFR	p.E746_A750del	gefitinib	Non-Small Cell Lung Cancer	TricDB	1
EGFR	p.E746_A750del	lcotinib	Non-Small Cell Lung Cancer	TricDB	1
EGFR	p.E746_A750del	afatinib	Non-Small Cell Lung Cancer	TricDB	1
EGFR	p.E746_A750del	dacomitinib	Non-Small Cell Lung Cancer	TricDB	1
EGFR	p.E746_A750del	ramucirumab + erlotinib	Non-Small Cell Lung Cancer	TricDB	1
EGFR	p.E746_A750del	durvalumab	Non-Small Cell Lung Cancer	TricDB	1
EGFR	p.E746_A750del	sugemalimab + pemetrexed + carboplatin	Non-Small Cell Lung Cancer	TricDB	1
EGFR	p.E746_A750del	cetuximab + folfiri	Colorectal Cancer	TricDB	1
EGFR	p.E746_A750del	necitumumab + gemcitabine + cisplatin	Non-Small Cell Lung Cancer	TricDB	1
EGFR	p.E746_A750del	cetuximab	Colorectal Cancer	TricDB	1
EGFR	p.E746_A750del	nimotuzumab	Head and Neck Squamous Cell Carcinoma	TricDB	1
EGFR	p.E746_T751delinsA	afatinib	Non-Small Cell Lung Cancer	MCG	FDA
EGFR	p.E746_T751delinsA	dacomitinib	Non-Small Cell Lung Cancer	MCG	FDA
EGFR	p.E746_T751delinsA	erlotinib	Non-Small Cell Lung Cancer	MCG	FDA
EGFR	p.E746_T751delinsA	gefitinib	Non-Small Cell Lung Cancer	MCG	FDA
EGFR	p.E746_T751delinsA	osimertinib	Non-Small Cell Lung Cancer	MCG	FDA
EGFR	p.E746_T751delinsA	pembrolizumab	Non-Small Cell Lung Cancer	MCG	FDA
EGFR	p.E746_T751delinsA	dacomitinib	Non-Small Cell Lung Cancer	OncoKB	1
EGFR	p.E746_T751delinsA	erlotinib	Non-Small Cell Lung Cancer	OncoKB	1
EGFR	p.E746_T751delinsA	erlotinib + ramucirumab	Non-Small Cell Lung Cancer	OncoKB	1
EGFR	p.E746_T751delinsA	gefitinib	Non-Small Cell Lung Cancer	OncoKB	1
EGFR	p.E746_T751delinsA	osimertinib	Non-Small Cell Lung Cancer	OncoKB	1
EGFR	p.E746_T751delinsA	cetuximab + platinum-based therapy + fluorouracil (5-fu)	Head and Neck Squamous Cell Carcinoma	TricDB	1
EGFR	p.E746_T751delinsA	panitumumab	Colorectal Cancer	TricDB	1
EGFR	p.E746_T751delinsA	panitumumab + folfox	Colorectal Cancer	TricDB	1
EGFR	p.E746_T751delinsA	erlotinib + gemcitabine	Pancreatic Cancer	TricDB	1
EGFR	p.E746_T751delinsA	erlotinib	Non-Small Cell Lung Cancer	TricDB	1
EGFR	p.E746_T751delinsA	pembrolizumab	Non-Small Cell Lung Cancer	TricDB	2
EGFR	p.E746_T751delinsA	osimertinib	Non-Small Cell Lung Cancer	TricDB	1
EGFR	p.E746_T751delinsA	gefitinib	Non-Small Cell Lung Cancer	TricDB	1
EGFR	p.E746_T751delinsA	lcotinib	Non-Small Cell Lung Cancer	TricDB	1
EGFR	p.E746_T751delinsA	afatinib	Non-Small Cell Lung Cancer	TricDB	1
EGFR	p.E746_T751delinsA	dacomitinib	Non-Small Cell Lung Cancer	TricDB	1
EGFR	p.E746_T751delinsA	ramucirumab + erlotinib	Non-Small Cell Lung Cancer	TricDB	1
EGFR	p.E746_T751delinsA	durvalumab	Non-Small Cell Lung Cancer	TricDB	1
EGFR	p.E746_T751delinsA	sugemalimab + pemetrexed + carboplatin	Non-Small Cell Lung Cancer	TricDB	1
EGFR	p.E746_T751delinsA	cetuximab + folfiri	Colorectal Cancer	TricDB	1
EGFR	p.E746_T751delinsA	necitumumab + gemcitabine + cisplatin	Non-Small Cell Lung Cancer	TricDB	1
EGFR	p.E746_T751delinsA	cetuximab	Colorectal Cancer	TricDB	1
EGFR	p.E746_T751delinsA	nimotuzumab	Head and Neck Squamous Cell Carcinoma	TricDB	1
EGFR	p.L747_P753delinsS	afatinib	Non-Small Cell Lung Cancer	MCG	FDA
EGFR	p.L747_P753delinsS	dacomitinib	Non-Small Cell Lung Cancer	MCG	FDA
EGFR	p.L747_P753delinsS	erlotinib	Non-Small Cell Lung Cancer	MCG	FDA
EGFR	p.L747_P753delinsS	gefitinib	Non-Small Cell Lung Cancer	MCG	FDA
EGFR	p.L747_P753delinsS	osimertinib	Non-Small Cell Lung Cancer	MCG	FDA
EGFR	p.L747_P753delinsS	pembrolizumab	Non-Small Cell Lung Cancer	MCG	FDA
EGFR	p.L747_P753delinsS	dacomitinib	Non-Small Cell Lung Cancer	OncoKB	1
EGFR	p.L747_P753delinsS	erlotinib	Non-Small Cell Lung Cancer	OncoKB	1
EGFR	p.L747_P753delinsS	erlotinib + ramucirumab	Non-Small Cell Lung Cancer	OncoKB	1
EGFR	p.L747_P753delinsS	gefitinib	Non-Small Cell Lung Cancer	OncoKB	1
EGFR	p.L747_P753delinsS	osimertinib	Non-Small Cell Lung Cancer	OncoKB	1
EGFR	p.L747_P753delinsS	cetuximab + platinum-based therapy + fluorouracil (5-fu)	Head and Neck Squamous Cell Carcinoma	TricDB	1
EGFR	p.L747_P753delinsS	panitumumab	Colorectal Cancer	TricDB	1
EGFR	p.L747_P753delinsS	panitumumab + folfox	Colorectal Cancer	TricDB	1
EGFR	p.L747_P753delinsS	erlotinib + gemcitabine	Pancreatic Cancer	TricDB	1
EGFR	p.L747_P753delinsS	erlotinib	Non-Small Cell Lung Cancer	TricDB	1
EGFR	p.L747_P753delinsS	pembrolizumab	Non-Small Cell Lung Cancer	TricDB	2
EGFR	p.L747_P753delinsS	osimertinib	Non-Small Cell Lung Cancer	TricDB	1
EGFR	p.L747_P753delinsS	gefitinib	Non-Small Cell Lung Cancer	TricDB	1
EGFR	p.L747_P753delinsS	lcotinib	Non-Small Cell Lung Cancer	TricDB	1
EGFR	p.L747_P753delinsS	afatinib	Non-Small Cell Lung Cancer	TricDB	1
EGFR	p.L747_P753delinsS	dacomitinib	Non-Small Cell Lung Cancer	TricDB	1
EGFR	p.L747_P753delinsS	ramucirumab + erlotinib	Non-Small Cell Lung Cancer	TricDB	1
EGFR	p.L747_P753delinsS	durvalumab	Non-Small Cell Lung Cancer	TricDB	1
EGFR	p.L747_P753delinsS	sugemalimab + pemetrexed + carboplatin	Non-Small Cell Lung Cancer	TricDB	1
EGFR	p.L747_P753delinsS	cetuximab + folfiri	Colorectal Cancer	TricDB	1
EGFR	p.L747_P753delinsS	necitumumab + gemcitabine + cisplatin	Non-Small Cell Lung Cancer	TricDB	1
EGFR	p.L747_P753delinsS	cetuximab	Colorectal Cancer	TricDB	1
EGFR	p.L747_P753delinsS	nimotuzumab	Head and Neck Squamous Cell Carcinoma	TricDB	1
EGFR	p.L747_T751delinsP	afatinib	Non-Small Cell Lung Cancer	MCG	FDA
EGFR	p.L747_T751delinsP	dacomitinib	Non-Small Cell Lung Cancer	MCG	FDA
EGFR	p.L747_T751delinsP	erlotinib	Non-Small Cell Lung Cancer	MCG	FDA
EGFR	p.L747_T751delinsP	gefitinib	Non-Small Cell Lung Cancer	MCG	FDA
EGFR	p.L747_T751delinsP	osimertinib	Non-Small Cell Lung Cancer	MCG	FDA
EGFR	p.L747_T751delinsP	pembrolizumab	Non-Small Cell Lung Cancer	MCG	FDA
EGFR	p.L747_T751delinsP	dacomitinib	Non-Small Cell Lung Cancer	OncoKB	1
EGFR	p.L747_T751delinsP	erlotinib	Non-Small Cell Lung Cancer	OncoKB	1
EGFR	p.L747_T751delinsP	erlotinib + ramucirumab	Non-Small Cell Lung Cancer	OncoKB	1
EGFR	p.L747_T751delinsP	gefitinib	Non-Small Cell Lung Cancer	OncoKB	1
EGFR	p.L747_T751delinsP	osimertinib	Non-Small Cell Lung Cancer	OncoKB	1
EGFR	p.L747_T751delinsP	cetuximab + platinum-based therapy + fluorouracil (5-fu)	Head and Neck Squamous Cell Carcinoma	TricDB	1
EGFR	p.L747_T751delinsP	panitumumab	Colorectal Cancer	TricDB	1
EGFR	p.L747_T751delinsP	panitumumab + folfox	Colorectal Cancer	TricDB	1
EGFR	p.L747_T751delinsP	erlotinib + gemcitabine	Pancreatic Cancer	TricDB	1
EGFR	p.L747_T751delinsP	erlotinib	Non-Small Cell Lung Cancer	TricDB	1
EGFR	p.L747_T751delinsP	pembrolizumab	Non-Small Cell Lung Cancer	TricDB	2
EGFR	p.L747_T751delinsP	osimertinib	Non-Small Cell Lung Cancer	TricDB	1
EGFR	p.L747_T751delinsP	gefitinib	Non-Small Cell Lung Cancer	TricDB	1
EGFR	p.L747_T751delinsP	lcotinib	Non-Small Cell Lung Cancer	TricDB	1
EGFR	p.L747_T751delinsP	afatinib	Non-Small Cell Lung Cancer	TricDB	1
EGFR	p.L747_T751delinsP	dacomitinib	Non-Small Cell Lung Cancer	TricDB	1
EGFR	p.L747_T751delinsP	ramucirumab + erlotinib	Non-Small Cell Lung Cancer	TricDB	1
EGFR	p.L747_T751delinsP	durvalumab	Non-Small Cell Lung Cancer	TricDB	1
EGFR	p.L747_T751delinsP	sugemalimab + pemetrexed + carboplatin	Non-Small Cell Lung Cancer	TricDB	1
EGFR	p.L747_T751delinsP	cetuximab + folfiri	Colorectal Cancer	TricDB	1
EGFR	p.L747_T751delinsP	necitumumab + gemcitabine + cisplatin	Non-Small Cell Lung Cancer	TricDB	1
EGFR	p.L747_T751delinsP	cetuximab	Colorectal Cancer	TricDB	1
EGFR	p.L747_T751delinsP	nimotuzumab	Head and Neck Squamous Cell Carcinoma	TricDB	1
EGFR	p.L858R	afatinib	Non-Small Cell Lung Cancer	MCG	FDA
EGFR	p.L858R	dacomitinib	Non-Small Cell Lung Cancer	MCG	FDA
EGFR	p.L858R	erlotinib	Non-Small Cell Lung Cancer	MCG	FDA
EGFR	p.L858R	gefitinib	Non-Small Cell Lung Cancer	MCG	FDA
EGFR	p.L858R	osimertinib	Non-Small Cell Lung Cancer	MCG	FDA
EGFR	p.L858R	pembrolizumab	Non-Small Cell Lung Cancer	MCG	FDA
EGFR	p.L858R	afatinib	Non-Small Cell Lung Cancer	OncoKB	1
EGFR	p.L858R	dacomitinib	Non-Small Cell Lung Cancer	OncoKB	1
EGFR	p.L858R	erlotinib	Non-Small Cell Lung Cancer	OncoKB	1
EGFR	p.L858R	erlotinib + ramucirumab	Non-Small Cell Lung Cancer	OncoKB	1
EGFR	p.L858R	gefitinib	Non-Small Cell Lung Cancer	OncoKB	1
EGFR	p.L858R	osimertinib	Non-Small Cell Lung Cancer	OncoKB	1
EGFR	p.L858R	pembrolizumab	Non-Small Cell Lung Cancer	TricDB	2
EGFR	p.L858R	erlotinib	Non-Small Cell Lung Cancer	TricDB	1
EGFR	p.L858R	afatinib	Non-Small Cell Lung Cancer	TricDB	1
EGFR	p.L858R	osimertinib	Non-Small Cell Lung Cancer	TricDB	1
EGFR	p.L858R	gefitinib	Non-Small Cell Lung Cancer	TricDB	1
EGFR	p.L858R	dacomitinib	Non-Small Cell Lung Cancer	TricDB	1
EGFR	p.L858R	erlotinib + ramucirumab	Non-Small Cell Lung Cancer	TricDB	1
EGFR	p.T790M	osimertinib	Non-Small Cell Lung Cancer	MCG	FDA
EGFR	p.T790M	pembrolizumab	Non-Small Cell Lung Cancer	MCG	FDA
EGFR	p.T790M	afatinib + cetuximab	Non-Small Cell Lung Cancer	MCG	NCCN
EGFR	p.T790M	osimertinib	Non-Small Cell Lung Cancer	OncoKB	1
EGFR	p.T790M	pembrolizumab	Non-Small Cell Lung Cancer	TricDB	2
EGFR	p.T790M	afatinib + cetuximab	Non-Small Cell Lung Cancer	TricDB	2
EGFR	p.T790M	almonertinib	Non-Small Cell Lung Cancer	TricDB	1
EGFR	p.T790M	furmonertinib	Non-Small Cell Lung Cancer	TricDB	1
EGFR	p.T790M	osimertinib	Non-Small Cell Lung Cancer	TricDB	1
KIT	p.W557R	imatinib	Melanoma	MCG	NCCN
KIT	p.W557R	imatinib	Gastrointestinal Stromal Tumor	MCG	FDA
KIT	p.W557R	imatinib	Gastrointestinal Stromal Tumor	OncoKB	1
KIT	p.W557R	regorafenib	Gastrointestinal Stromal Tumor	OncoKB	1
KIT	p.W557R	ripretinib	Gastrointestinal Stromal Tumor	OncoKB	1
KIT	p.W557R	sunitinib	Gastrointestinal Stromal Tumor	OncoKB	1
KIT	p.W557R	imatinib	Melanoma	OncoKB	2
KIT	p.W557R	imatinib	Gastrointestinal Stromal Tumor	TricDB	1
KIT	p.W557R	sunitinib	Gastrointestinal Stromal Tumor	TricDB	1
KIT	p.W557R	imatinib	Melanoma	TricDB	2
KIT	p.W557R	sunitinib	Thymic Tumor	TricDB	2
KIT	p.W557R	ripretinib	Gastrointestinal Stromal Tumor	TricDB	1
KIT	p.W557R	regorafenib	Gastrointestinal Stromal Tumor	TricDB	1
KRAS	p.G12C	sotorasib	Non-Small Cell Lung Carcinoma	MCG	FDA
KRAS	p.G12C	adagrasib	Non-Small Cell Lung Cancer	OncoKB	1
KRAS	p.G12C	sotorasib	Non-Small Cell Lung Cancer	OncoKB	1
KRAS	p.G12C	ramucirumab + folfiri	Colorectal Cancer	TricDB	1
KRAS	p.G12C	sotorasib	Non-Small Cell Lung Cancer	TricDB	1
MET	p.D1010N	capmatinib	Non-Small Cell Lung Cancer	MCG	FDA
MET	p.D1010N	crizotinib	Non-Small Cell Lung Cancer	MCG	NCCN
MET	p.D1010N	pembrolizumab	Non-Small Cell Lung Cancer	MCG	FDA
MET	p.D1010N	tepotinib	Non-Small Cell Lung Cancer	MCG	FDA
MET	p.D1010N	capmatinib	Non-Small Cell Lung Cancer	OncoKB	1
MET	p.D1010N	tepotinib	Non-Small Cell Lung Cancer	OncoKB	1
MET	p.D1010N	crizotinib	Non-Small Cell Lung Cancer	OncoKB	2
MET	p.D1010N	crizotinib	Non-Small Cell Lung Cancer	TricDB	2
MET	p.D1010N	capmatinib	Non-Small Cell Lung Cancer	TricDB	1
MET	p.D1010N	tepotinib	Non-Small Cell Lung Cancer	TricDB	1
MET	p.D1010N	pembrolizumab	Non-Small Cell Lung Cancer	TricDB	2
PDGFRA	p.E571K	imatinib	Gastrointestinal Stromal Tumor	MCG	NCCN
PDGFRA	p.E571K	imatinib	Gastrointestinal Stromal Tumor	OncoKB	2
PDGFRA	p.E571K	regorafenib	Gastrointestinal Stromal Tumor	OncoKB	2
PDGFRA	p.E571K	ripretinib	Gastrointestinal Stromal Tumor	OncoKB	2
PDGFRA	p.E571K	sunitinib	Gastrointestinal Stromal Tumor	OncoKB	2
PDGFRA	p.E571K	regorafenib	Gastrointestinal Stromal Tumor	TricDB	2
PDGFRA	p.E571K	imatinib	Gastrointestinal Stromal Tumor	TricDB	2
PDGFRA	p.E571K	sunitinib	Gastrointestinal Stromal Tumor	TricDB	2
PDGFRA	p.E571K	olaratumab + doxorubicin	Soft Tissue Sarcoma	TricDB	1
PDGFRA	p.E571K	ripretinib	Gastrointestinal Stromal Tumor	TricDB	2
PIK3CA	p.D258H	alpelisib + fulvestrant	Breast Cancer	TricDB	1
PIK3CA	p.G188E	alpelisib + fulvestrant	Breast Cancer	TricDB	1
PIK3CA	p.K206R	alpelisib + fulvestrant	Breast Cancer	TricDB	1
PIK3CA	p.P169S	alpelisib + fulvestrant	Breast Cancer	OncoKB	2
PIK3CA	p.P169S	alpelisib + fulvestrant	Breast Cancer	OncoKB	2
PIK3CA	p.P169S	alpelisib + fulvestrant	Breast Cancer	OncoKB	2
PIK3CA	p.P169S	alpelisib + fulvestrant	Breast Cancer	OncoKB	2
PIK3CA	p.P169S	alpelisib + fulvestrant	Breast Cancer	TricDB	1
PIK3CA	p.P539L	alpelisib + fulvestrant	Breast Cancer	OncoKB	2
PIK3CA	p.P539L	alpelisib + fulvestrant	Breast Cancer	TricDB	1

## Sheet: CNV
Gene	Alteration	Drug	Disease	Resource	Evidence level
CDK4	Amplification	palbociclib	Dedifferentiated Liposarcoma	MCG	NCCN
CDK4	Amplification	palbociclib	Well-Differentiated Liposarcoma	MCG	NCCN
CDK4	Amplification	palbociclib	Dedifferentiated Liposarcoma	oncoKB	4
CDK4	Amplification	palbociclib	Well-Differentiated Liposarcoma	oncoKB	4
CDK4	Amplification	abemaciclib	Dedifferentiated Liposarcoma	oncoKB	4
CDK4	Amplification	abemaciclib	Well-Differentiated Liposarcoma	oncoKB	4
CDK4	Amplification	palbociclib	Dedifferentiated Liposarcoma	TricDB	2
CDK4	Amplification	palbociclib	Well-Differentiated Liposarcoma	TricDB	2
ERBB2	Amplification	ado-trastuzumab emtansine	Breast Carcinoma	MCG	FDA
ERBB2	Amplification	ado-trastuzumab emtansine	Malignant Salivary Gland Neoplasm	MCG	NCCN
ERBB2	Amplification	fam-trastuzumab deruxtecan	Adenocarcinoma of the Gastroesophageal Junction	MCG	FDA
ERBB2	Amplification	fam-trastuzumab deruxtecan	Breast Carcinoma	MCG	FDA
ERBB2	Amplification	fam-trastuzumab deruxtecan	Colorectal Carcinoma	MCG	NCCN
ERBB2	Amplification	fam-trastuzumab deruxtecan	Esophageal Carcinoma	MCG	NCCN
ERBB2	Amplification	fam-trastuzumab deruxtecan	Gastric Adenocarcinoma	MCG	FDA
ERBB2	Amplification	margetuximab	Breast Carcinoma	MCG	FDA
ERBB2	Amplification	neratinib	Breast Carcinoma	MCG	FDA
ERBB2	Amplification	pertuzumab/trastuzumab/hyaluronidase	Breast Carcinoma	MCG	FDA
ERBB2	Amplification	trastuzumab	Adenocarcinoma of the Gastroesophageal Junction	MCG	FDA
ERBB2	Amplification	trastuzumab	Breast Carcinoma	MCG	FDA
ERBB2	Amplification	trastuzumab	Endometrial Adenocarcinoma	MCG	NCCN
ERBB2	Amplification	trastuzumab	Gastric Carcinoma	MCG	FDA
ERBB2	Amplification	trastuzumab	Malignant Esophageal Neoplasm	MCG	NCCN
ERBB2	Amplification	trastuzumab	Malignant Salivary Gland Neoplasm	MCG	NCCN
ERBB2	Amplification	trastuzumab/hyaluronidase	Breast Carcinoma	MCG	FDA
ERBB2	Amplification	ado-trastuzumab emtansine + endocrine therapy	Breast Carcinoma	MCG	NCCN
ERBB2	Amplification	aromatase inhibitor + lapatinib	Breast Carcinoma	MCG	FDA
ERBB2	Amplification	aromatase inhibitor + lapatinib + trastuzumab	Breast Carcinoma	MCG	NCCN
ERBB2	Amplification	capecitabine + lapatinib	Breast Carcinoma	MCG	FDA
ERBB2	Amplification	capecitabine + trastuzumab + tucatinib	Capecitabine + Trastuzumab + Tucatinib	MCG	FDA
ERBB2	Amplification	endocrine therapy + pertuzumab + trastuzumab	Breast Carcinoma	MCG	NCCN
ERBB2	Amplification	endocrine therapy + trastuzumab	Breast Carcinoma	MCG	NCCN
ERBB2	Amplification	lapatinib + trastuzumab	Breast Carcinoma	MCG	NCCN
ERBB2	Amplification	lapatinib + trastuzumab	Colorectal Carcinoma	MCG	NCCN
ERBB2	Amplification	pembrolizumab + trastuzumab	Adenocarcinoma of the Gastroesophageal Junction	MCG	FDA
ERBB2	Amplification	pembrolizumab + trastuzumab	Gastric Adenocarcinoma	MCG	FDA
ERBB2	Amplification	pertuzumab + trastuzumab	Breast Carcinoma	MCG	FDA
ERBB2	Amplification	pertuzumab + trastuzumab	Colorectal Carcinoma	MCG	NCCN
ERBB2	Amplification	pertuzumab + trastuzumab	Malignant Salivary Gland Neoplasm	MCG	NCCN
ERBB2	Amplification	ado-trastuzumab emtansine	Breast Cancer	oncoKB	1
ERBB2	Amplification	lapatinib + capecitabine	Breast Cancer	oncoKB	1
ERBB2	Amplification	lapatinib + letrozole	Breast Cancer	oncoKB	1
ERBB2	Amplification	margetuximab + chemotherapy	Breast Cancer	oncoKB	1
ERBB2	Amplification	neratinib	Breast Cancer	oncoKB	1
ERBB2	Amplification	neratinib + capecitabine	Breast Cancer	oncoKB	1
ERBB2	Amplification	trastuzumab + pertuzumab + chemotherapy	Breast Cancer	oncoKB	1
ERBB2	Amplification	trastuzumab + tucatinib + capecitabine	Breast Cancer	oncoKB	1
ERBB2	Amplification	trastuzumab deruxtecan	Breast Cancer	oncoKB	1
ERBB2	Amplification	trastuzumab	Breast Cancer	oncoKB	1
ERBB2	Amplification	trastuzumab + chemotherapy	Breast Cancer	oncoKB	1
ERBB2	Amplification	tucatinib + trastuzumab	Colorectal Cancer	oncoKB	1
ERBB2	Amplification	pembrolizumab + trastuzumab + chemotherapy	Esophagogastric Cancer	oncoKB	1
ERBB2	Amplification	trastuzumab + chemotherapy	Esophagogastric Cancer	oncoKB	1
ERBB2	Amplification	trastuzumab deruxtecan	Esophagogastric Cancer	oncoKB	1
ERBB2	Amplification	lapatinib + trastuzumab	Colorectal Cancer	oncoKB	2
ERBB2	Amplification	trastuzumab + pertuzumab	Colorectal Cancer	oncoKB	2
ERBB2	Amplification	trastuzumab deruxtecan	Colorectal Cancer	oncoKB	2
ERBB2	Amplification	trastuzumab + carboplatin-taxol regimen	Uterine Serous Carcinoma/Uterine Papillary Serous Carcinoma	oncoKB	2
ERBB2	Amplification	trifluridine/tipiracil	Adenocarcinoma of the Gastroesophageal Junction	TricDB	1
ERBB2	Amplification	fam-trastuzumab deruxtecan-nxki	Adenocarcinoma of the Gastroesophageal Junction	TricDB	2
ERBB2	Amplification	trastuzumab	Adenocarcinoma of the Gastroesophageal Junction	TricDB	2
ERBB2	Amplification	trastuzumab + pembrolizumab	Adenocarcinoma of the Gastroesophageal Junction	TricDB	2
ERBB2	Amplification	inetetamab + vinorelbine	Breast Cancer	TricDB	1
ERBB2	Amplification	fam-trastuzumab deruxtecan-nxki	Breast Cancer	TricDB	1
ERBB2	Amplification	pyrotinib	Breast Cancer	TricDB	1
ERBB2	Amplification	trastuzumab + pertuzumab + hyaluronidase	Breast Cancer	TricDB	1
ERBB2	Amplification	neratinib + capecitabine	Breast Cancer	TricDB	1
ERBB2	Amplification	ado-trastuzumab emtansine	Breast Cancer	TricDB	1
ERBB2	Amplification	ado-trastuzumab emtansine + endocrine therapy	Breast Cancer	TricDB	2
ERBB2	Amplification	capecitabine + trastuzumab + tucatinib	Breast Cancer	TricDB	1
ERBB2	Amplification	lapatinib + aromatase inhibitor	Breast Cancer	TricDB	2
ERBB2	Amplification	lapatinib + capecitabine	Breast Cancer	TricDB	1
ERBB2	Amplification	lapatinib + letrozole	Breast Cancer	TricDB	1
ERBB2	Amplification	lapatinib + trastuzumab	Breast Cancer	TricDB	2
ERBB2	Amplification	lapatinib + trastuzumab + aromatase inhibitor	Breast Cancer	TricDB	2
ERBB2	Amplification	neratinib	Breast Cancer	TricDB	1
ERBB2	Amplification	pertuzumab + trastuzumab + chemotherapy	Breast Cancer	TricDB	1
ERBB2	Amplification	pertuzumab + trastuzumab + docetaxel	Breast Cancer	TricDB	1
ERBB2	Amplification	pertuzumab + trastuzumab + endocrine therapy	Breast Cancer	TricDB	2
ERBB2	Amplification	trastuzumab	Breast Cancer	TricDB	1
ERBB2	Amplification	trastuzumab + endocrine therapy	Breast Cancer	TricDB	2
ERBB2	Amplification	trastuzumab + pertuzumab	Breast Cancer	TricDB	2
ERBB2	Amplification	fam-trastuzumab deruxtecan-nxki	Colorectal Cancer	TricDB	2
ERBB2	Amplification	lapatinib + trastuzumab	Colorectal Cancer	TricDB	2
ERBB2	Amplification	trastuzumab + pertuzumab	Colorectal Cancer	TricDB	2
ERBB2	Amplification	trastuzumab	Endometrial Carcinoma	TricDB	2
ERBB2	Amplification	fam-trastuzumab deruxtecan-nxki	Esophagogastric Cancer	TricDB	2
ERBB2	Amplification	trastuzumab + pembrolizumab	Esophagogastric Cancer	TricDB	2
ERBB2	Amplification	trastuzumab	Esophagogastric Cancer	TricDB	1
ERBB2	Amplification	margetuximab + chemotherapy	Breast Cancer	TricDB	2
ERBB2	Amplification	ado-trastuzumab emtansine	Salivary Carcinoma	TricDB	2
ERBB2	Amplification	trastuzumab + hyaluronidase	Breast Cancer	TricDB	2
ERBB2	Amplification	trastuzumab	Salivary Carcinoma	TricDB	2
ERBB2	Amplification	trastuzumab + pertuzumab	Salivary Carcinoma	TricDB	2
ERBB2	Amplification	carboplatin-taxol regimen + trastuzumab	Uterine Serous Carcinoma/Uterine Papillary Serous Carcinoma	TricDB	2
MET	Amplification	capmatinib	Non-Small Cell Lung Carcinoma	MCG	NCCN
MET	Amplification	crizotinib	Non-Small Cell Lung Carcinoma	MCG	NCCN
MET	Amplification	capmatinib	Non-Small Cell Lung Cancer	oncoKB	2
MET	Amplification	telisotuzumab vedotin	Non-Small Cell Lung Cancer	oncoKB	3A
MET	Amplification	erlotinib	Non-Small Cell Lung Cancer	oncoKB	R2
MET	Amplification	gefitinib	Non-Small Cell Lung Cancer	oncoKB	R2
MET	Amplification	osimertinib	Non-Small Cell Lung Cancer	oncoKB	R2
MET	Amplification	crizotinib	Non-Small Cell Lung Cancer	oncoKB	2
MET	Amplification	tepotinib	Non-Small Cell Lung Cancer	oncoKB	2
MET	Amplification	tepotinib	Non-Small Cell Lung Cancer	TricDB	1
MET	Amplification	capmatinib	Non-Small Cell Lung Cancer	TricDB	2
MET	Amplification	crizotinib	Non-Small Cell Lung Cancer	TricDB	2
MET	Amplification	cabozantinib	Renal Cell Carcinoma	TricDB	1
MLL2	Loss

## Sheet: SV
Gene	Alteration	Drug	Disease	Resource	Evidence level
ABL1	BCR-ABL1 Fusion	bosutinib	Acute Lymphoblastic Leukemia	MCG	NCCN
ABL1	BCR-ABL1 Fusion	bosutinib	Chronic Myeloid Leukemia	MCG	NCCN
ABL1	BCR-ABL1 Fusion	dasatinib	Acute Lymphoblastic Leukemia	MCG	FDA
ABL1	BCR-ABL1 Fusion	dasatinib	Chronic Myeloid Leukemia	MCG	FDA
ABL1	BCR-ABL1 Fusion	imatinib	Acute Lymphoblastic Leukemia	MCG	FDA
ABL1	BCR-ABL1 Fusion	imatinib	Chronic Myeloid Leukemia	MCG	FDA
ABL1	BCR-ABL1 Fusion	nilotinib	Acute Lymphoblastic Leukemia	MCG	NCCN
ABL1	BCR-ABL1 Fusion	nilotinib	Chronic Myeloid Leukemia	MCG	FDA
ABL1	BCR-ABL1 Fusion	ponatinib	Acute Lymphoblastic Leukemia	MCG	FDA
ABL1	BCR-ABL1 Fusion	ponatinib	Chronic Myeloid Leukemia	MCG	FDA
ABL1	BCR-ABL1 Fusion	dasatinib	B-Lymphoblastic Leukemia/Lymphoma	OncoKB	1
ABL1	BCR-ABL1 Fusion	imatinib	B-Lymphoblastic Leukemia/Lymphoma	OncoKB	1
ABL1	BCR-ABL1 Fusion	ponatinib	B-Lymphoblastic Leukemia/Lymphoma	OncoKB	1
ABL1	BCR-ABL1 Fusion	asciminib	Chronic Myelogenous Leukemia	OncoKB	1
ABL1	BCR-ABL1 Fusion	bosutinib	Chronic Myelogenous Leukemia	OncoKB	1
ABL1	BCR-ABL1 Fusion	dasatinib	Chronic Myelogenous Leukemia	OncoKB	1
ABL1	BCR-ABL1 Fusion	imatinib	Chronic Myelogenous Leukemia	OncoKB	1
ABL1	BCR-ABL1 Fusion	nilotinib	Chronic Myelogenous Leukemia	OncoKB	1
ABL1	BCR-ABL1 Fusion	bosutinib	B-Lymphoblastic Leukemia/Lymphoma	OncoKB	2
ABL1	BCR-ABL1 Fusion	nilotinib	B-Lymphoblastic Leukemia/Lymphoma	OncoKB	2
ABL1	BCR-ABL1 Fusion	bosutinib	B-Lymphoblastic Leukemia/Lymphoma	TricDB	2
ABL1	BCR-ABL1 Fusion	dasatinib	B-Lymphoblastic Leukemia/Lymphoma	TricDB	1
ABL1	BCR-ABL1 Fusion	dasatinib	Chronic Myelogenous Leukemia	TricDB	1
ABL1	BCR-ABL1 Fusion	asciminib	Chronic Myelogenous Leukemia	TricDB	1
ABL1	BCR-ABL1 Fusion	ponatinib	B-Lymphoblastic Leukemia/Lymphoma	TricDB	1
ABL1	BCR-ABL1 Fusion	nilotinib	B-Lymphoblastic Leukemia/Lymphoma	TricDB	2
ABL1	BCR-ABL1 Fusion	imatinib	B-Lymphoblastic Leukemia/Lymphoma	TricDB	1
ABL1	BCR-ABL1 Fusion	nilotinib	Chronic Myelogenous Leukemia	TricDB	1
ABL1	BCR-ABL1 Fusion	bosutinib	Chronic Myelogenous Leukemia	TricDB	1
ABL1	BCR-ABL1 Fusion	imatinib	Chronic Myelogenous Leukemia	TricDB	1
ABL1	BCR-ABL1 Fusion	ponatinib	Chronic Myelogenous Leukemia	TricDB	1
ABL1	BCR-ABL1 Fusion	blinatumomab	B-Lymphoblastic Leukemia/Lymphoma	TricDB	1
ABL1	BCR-ABL1 Fusion	dasatinib	Chronic Myelogenous Leukemia	TricDB	1
ABL1	BCR-ABL1 Fusion	nilotinib	Chronic Myelogenous Leukemia	TricDB	1
ABL1	BCR-ABL1 Fusion	dasatinib	B-Lymphoblastic Leukemia/Lymphoma	TricDB	1
ABL1	BCR-ABL1 Fusion	bosutinib	Chronic Myelogenous Leukemia	TricDB	1
ALK	ALK-EML4 Fusion	alectinib	Non-Small Cell Lung Cancer	MCG	FDA
ALK	ALK-EML4 Fusion	brigatinib	Inflammatory Myofibroblastic Tumor	MCG	NCCN
ALK	ALK-EML4 Fusion	brigatinib	Non-Small Cell Lung Cancer	MCG	FDA
ALK	ALK-EML4 Fusion	ceritinib	Inflammatory Myofibroblastic Tumor	MCG	NCCN
ALK	ALK-EML4 Fusion	ceritinib	Non-Small Cell Lung Cancer	MCG	FDA
ALK	ALK-EML4 Fusion	crizotinib	Inflammatory Myofibroblastic Tumor	MCG	NCCN
ALK	ALK-EML4 Fusion	crizotinib	Non-Small Cell Lung Cancer	MCG	FDA
ALK	ALK-EML4 Fusion	crizotinib	Anaplastic Large Cell Lymphoma	MCG	FDA
ALK	ALK-EML4 Fusion	pembrolizumab	Non-Small Cell Lung Cancer	MCG	FDA
ALK	ALK-EML4 Fusion	lorlatinib	Non-Small Cell Lung Cancer	MCG	FDA
ALK	ALK-EML4 Fusion	lorlatinib	Non-Small Cell Lung Cancer	OncoKB	1
ALK	ALK-EML4 Fusion	crizotinib	Anaplastic Large-Cell Lymphoma ALK Positive	OncoKB	1
ALK	ALK-EML4 Fusion	crizotinib	Inflammatory Myofibroblastic Tumor	OncoKB	1
ALK	ALK-EML4 Fusion	alectinib	Non-Small Cell Lung Cancer	OncoKB	1
ALK	ALK-EML4 Fusion	brigatinib	Non-Small Cell Lung Cancer	OncoKB	1
ALK	ALK-EML4 Fusion	ceritinib	Non-Small Cell Lung Cancer	OncoKB	1
ALK	ALK-EML4 Fusion	crizotinib	Non-Small Cell Lung Cancer	OncoKB	1
ALK	ALK-EML4 Fusion	brigatinib	Inflammatory Myofibroblastic Tumor	OncoKB	2
ALK	ALK-EML4 Fusion	ceritinib	Inflammatory Myofibroblastic Tumor	OncoKB	2
ALK	ALK-EML4 Fusion	lorlatinib	Inflammatory Myofibroblastic Tumor	OncoKB	2
ALK	ALK-EML4 Fusion	brigatinib	Inflammatory Myofibroblastic Tumor	TricDB	2
ALK	ALK-EML4 Fusion	ceritinib	Inflammatory Myofibroblastic Tumor	TricDB	2
ALK	ALK-EML4 Fusion	crizotinib	Inflammatory Myofibroblastic Tumor	TricDB	2
ALK	ALK-EML4 Fusion	lorlatinib	Inflammatory Myofibroblastic Tumor	TricDB	2
ALK	ALK-EML4 Fusion	ceritinib	Non-Small Cell Lung Cancer	TricDB	1
ALK	ALK-EML4 Fusion	alectinib	Non-Small Cell Lung Cancer	TricDB	1
ALK	ALK-EML4 Fusion	pembrolizumab	Non-Small Cell Lung Cancer	TricDB	2
ALK	ALK-EML4 Fusion	lorlatinib	Non-Small Cell Lung Cancer	TricDB	2
ALK	ALK-EML4 Fusion	brigatinib	Non-Small Cell Lung Cancer	TricDB	2
ALK	ALK-EML4 Fusion	crizotinib	Non-Small Cell Lung Cancer	TricDB	1
ALK	ALK-EML4 Fusion	crizotinib	Anaplastic Large Cell Lymphoma	TricDB	2
ETV6	ETV6-RUNX1 Fusion
PDGFB	COL1A1-PDGFB Fusion	imatinib	Dermatofibrosarcoma Protuberans	OncoKB	1
PDGFB	COL1A1-PDGFB Fusion	imatinib	Dermatofibrosarcoma Protuberans	TricDB	1
TMPRSS2	TMPRSS2-ERG Fusion

## Sheet: Comparison result
		Comparison with oncoKB				Comparison with MCG
Gene	Alteration	Tri©DB_unique	Tri©DB_oncoKB_overlap	oncoKB_unique		Tri©DB_unique	Tri©DB_MCG_overlap	MCG_unique
EGFR	p.T790M	4	1	0		2	3	0
BRAF	p.V600E	14	16	4		5	25	1
KIT	p.W557R	1	5	0		4	2	0
EGFR	p.L858R	1	6	1		1	6	0
ABL1	p.F317C	0	4	0		0	4	0
MET	p.D1010N	1	3	0		0	4	0
ATM	p.V613L	0	1	0		0	1	0
PDGFRA	p.E571K	1	4	0		4	1	0
PIK3CA	p.P169S	0	1	0		1	0	0
PIK3CA	p.G188E	0	1	0		1	0	0
PIK3CA	p.K206R	0	1	0		1	0	0
PIK3CA	p.D258H	0	1	0		1	0	0
PIK3CA	p.P539L	0	1	0		1	0	0
KRAS	p.G12C	0	1	1		0	1	0
BRCA1	p.Q94*	3	16	0		2	17	0
BRCA2	p.I14fs	3	19	0		5	17	0
BRCA2	p.Q861fs	3	19	0		5	17	0
BRCA2	p.T1426fs	3	19	0		5	17	0
BRCA2	p.A1648fs	3	19	0		5	17	0
BRCA2	p.L2253fs	3	19	0		5	17	0
BRCA2	p.Q2859*	3	19	0		5	17	0
BRCA2	p.W2970*	3	19	0		5	17	0
BRCA2	p.F3325fs	3	19	0		5	17	0
EGFR	p.E746_A750del	12	6	0		12	6	0
EGFR	p.E746_A749del	12	6	0		12	6	0
EGFR	p.L747_T751delinsP	12	6	0		12	6	0
EGFR	p.E746_T751delinsA	12	6	0		12	6	0
EGFR	p.L747_P753delinsS	12	6	0		12	6	0
MET	Amplification	1	3	0		2	2	0
ERBB2	Amplification	18	19	0		8	29	0
CDK4	Amplification	2	0	0		0	2	0
MLL2	Loss
ABL1	BCR-ABL1 Fusion	2	10	0		2	10	0
PDGFB	COL1A1-PDGFB Fusion	0	1	0		1	0	0
ALK	ALK-EML4 Fusion	1	10	0		1	10	0
TMPRSS2	TMPRSS2-ERG Fusion
ETV6	ETV6-RUNX1 Fusion
sum		133	287	6		137	283	1
Accuracy based on oncoKB		0.979522
Accuracy based on MCG		0.996479
Excess coverage compared to oncoKB		0.463415
Excess coverage compared to MCG		0.484099
Alteration coverage		1
Notes:
Tri©DB_unique: the number of drug annotation items unique to TricDB in comparison to either oncoKB or MCG.
oncoKB_unique: the number of drug annotation items unique to oncoKB in comparison to either Tri©DB.
MCG_unique: the number of drug annotation items unique to MCG in comparison to either Tri©DB.
Tri©DB_oncoKB_overlap: the number of overlapped annotation items between Tri©DB and oncoKB.
Tri©DB_MCG_overlap: the number of overlapped annotation items between Tri©DB and MCG.
Accuracy based on oncoKB: the annotation accuracy of Tri©DB based on the comparison with oncoKB; defined as the proportion of overlapped annotation items in oncoKB.
Accuracy based on MCG: the annotation accuracy of Tri©DB based on the comparison with MCG; defined as the proportion of overlapped annotation items in MCG.
Excess coverage compared to oncoKB: the additional annotation items in Tri©DB not present in oncoKB; defined as Tri©DB_unique divided by Tri©DB_oncoKB_overlap.
Excess coverage compared to MCG: the additional annotation items in Tri©DB not present in MCG; defined as Tri©DB_unique divided by Tri©DB_MCG_overlap.
Alteration coverage: the proportion of alterations with drug annotations in Tri©DB among the actionable alterations.
