# Supplementary material for: Tri©DB: an integrated platform of knowledgebase and reporting system for cancer precision medicine
Source: J Transl Med. 2023 Dec 6;21:885. doi: 10.1186/s12967-023-04773-5 (PMC10702018; doi:10.1186/s12967-023-04773-5)
Supplement: Supplementary file 3 — Additional file 3: Supplementary_File_3.xlsx, Performance evaluation of annotation by Tri©DB via therapy matching for a cohort from the clinical trial I-PREDICT. [file 12967_2023_4773_MOESM3_ESM.xlsx]

## Sheet: gene+variant+therapy
Gene	Alteration	Patient_id	Diagnosis	Therapies by MOAlmanac	Therapies adminstered in I-PREDICT	Number of therapies by Tri©DB (FDA,NCCN)	Therapies (Tri©DB)
ABL1	NUP214-ABL1	112	Gastroesophageal junction adenocarcinoma	Bosutinib	pembrolizumab	7,0	blinatumomab	bosutinib	dasatinib	imatinib	nilotinib	ponatinib	asciminib
ACVR1B	p.R257H	155	Glioblastoma		nivolumab
AKT1	p.E17K	23	Colorectal cancer	MK-2206	vemurafenib, cetuximab
AKT1	p.E17K	28	Anal squamous cell carcinoma	MK-2206	0
AKT1	p.E17K	A001	Pancreatic ductal adenocarcinoma	MK-2206	crizotinib, trametinib
AKT1		A021	Breast cancer		everolimus, exemestane, pazopanib
AKT2		51	Urothelial carcinoma		olaparib, lenvatinib
AKT2		101	Gallbladder cancer		everolimus, palbociclib
AKT2		A016	Breast cancer		trametinib, pembrolizumab
AKT3		A040	Anaplastic astrocytoma		0
ALK	p.R284K	44	Urothelial carcinoma	Ceritinib	pertuzumab, trastuzumab	2,0	brigatinib	lorlatinib
AMER1	p.R497*	120	Colorectal cancer		cetuximab, trametinib
APC	p.T664fs*6	9	Colorectal cancer		bevacizumab
APC	p.G1499*	22	Ampullary adenocarcinoma		pertuzumab, trastuzumab
APC	p.S1400*	22	Ampullary adenocarcinoma		pertuzumab, trastuzumab
APC	p.T1556fs*3	23	Colorectal cancer		vemurafenib, cetuximab
APC	p.E1306*	26	Colorectal cancer		0
APC	p.T1487fs*17	39	Colorectal cancer		bevacizumab
APC	p.G1735fs*34	53	Gallbladder cancer		sulindac, olaparib
APC	p.P1373fs*10	99	Colorectal cancer		trametinib, palbociclib, sulindac
APC	p.K1165*	99	Colorectal cancer		trametinib, palbociclib, sulindac
APC	p.T1556fs*3	115	Colorectal cancer		nivolumab, trametinib, sulindac
APC	p.R876*	115	Colorectal cancer		nivolumab, trametinib, sulindac
APC	p.T1556fs*3	120	Colorectal cancer		cetuximab, trametinib
APC	p.R283*	120	Colorectal cancer		cetuximab, trametinib
APC	p.E1494fs*13	122	Colorectal cancer		pertuzumab, trastuzumab
APC	p.R876*	122	Colorectal cancer		pertuzumab, trastuzumab
APC	p.E1353fs*21	132	Colorectal cancer		0
APC	p.Q1429*	A043	Colorectal cancer		afatinib, trametinib, sulindac
AR+		86	Breast cancer		dual p70S6K/Akt Inhibitor in clinical development, tamoxifen
ARFRP1		A004	Gastroesophageal junction adenocarcinoma		cetuximab, palbociclib
ARID1A	p.R1026fs*13	119	Cholangiocarcinoma	Durvalumab	vismodegib
ARID1A	p.Y229*	A004	Gastroesophageal junction adenocarcinoma	Durvalumab	cetuximab, palbociclib
ARID1B	p.R1977*	39	Colorectal cancer		bevacizumab
ARID2	p.S889*	51	Urothelial carcinoma		olaparib, lenvatinib
ARID2	p.S1057*	53	Gallbladder cancer		sulindac, olaparib
ASXL1	p.Q748*	47	Skin squamous cell carcinoma		pembrolizumab
ATM	p.F2558fs*5	53	Gallbladder cancer	BAY 1895344	sulindac, olaparib	1,0	olaparib
ATM	p.Q445*	53	Gallbladder cancer	BAY 1895344	sulindac, olaparib	1,0	olaparib
ATM	p.H448fs*36	115	Colorectal cancer	BAY 1895344	nivolumab, trametinib, sulindac	1,0	olaparib
ATM	p.R3008H	121	Breast cancer	Olaparib	nivolumab	1,0	olaparib
ATM	p.2124+1G>T	A004	Gastroesophageal junction adenocarcinoma	BAY 1895344	cetuximab, palbociclib	1,0	olaparib
ATM	p.Q1274*	A024	Breast cancer	BAY 1895344	pazopanib, everolimus	1,0	olaparib
ATM	p.C430fs*1	A042	Colorectal cancer	BAY 1895344	0	1,0	olaparib
ATM	p.R2443*	A042	Colorectal cancer	BAY 1895344	0	1,0	olaparib
ATR	p.W2565*	155	Glioblastoma		nivolumab
ATRX	p.A238fs*19	73	Glioblastoma		cabozantinib
ATRX	p.R1739*	155	Glioblastoma		nivolumab
AURKA		140	Ovarian cancer	Danusertib	bevacizumab, olaparib
AURKA		A004	Gastroesophageal junction adenocarcinoma	Danusertib	cetuximab, palbociclib
AURKA		A016	Breast cancer	Danusertib	trametinib, pembrolizumab
AURKA		A034	Breast cancer	Danusertib	everolimus, palbociclib, pazopanib, fulvestrant
AXL		A016	Breast cancer		trametinib, pembrolizumab
BAP1	p.D672G	119	Cholangiocarcinoma		vismodegib
BCL2L1		19	Colorectal cancer		trametinib
BCOR	p.Q224*	70	Cervical cancer		pembrolizumab
BCOR	p.Q990*	70	Cervical cancer		pembrolizumab
BCOR	p.V1188fs*12	120	Colorectal cancer		cetuximab, trametinib
BCOR	p.S1717*	121	Breast cancer		nivolumab
BCOR	p.N1425S	A011	Endometrial cancer		pembrolizumab, everolimus, sulindac
BCOR	p.K1289fs*8	A044	Paraganglioma		0
BCORL1	p.Q851*	34	Hypopharyngeal squamous cell carcinoma		lenvatinib
BICC2	FGFR2-BICC2	89	Cholangiocarcinoma		lenvatinib
BLM	p.N515fs*16	A009	Esophageal adenocarcinoma		ramucirumab, lenvatinib
BRAF	p.V600E	23	Colorectal cancer	Cetuximab + Encorafenib	vemurafenib, cetuximab	16,8	dabrafenib + trametinib	cetuximab	encorafenib + cetuximab	encorafenib + panitumumab	panitumumab	vemurafenib + cobimetinib	vemurafenib	atezolizumab + cobimetinib	cobimetinib + vemurafenib	dabrafenib	encorafenib + binimetinib	ipilimumab	nivolumab	pembrolizumab	trametinib	trametinib + dabrafenib	vemurafenib + atezolizumab + cobimetinib
BRAF	p.V600E	30	Salivary gland cancer	Dabrafenib + Trametinib	vemurafenib	16,8	dabrafenib + trametinib	cetuximab	encorafenib + cetuximab	encorafenib + panitumumab	panitumumab	vemurafenib + cobimetinib	vemurafenib	atezolizumab + cobimetinib	cobimetinib + vemurafenib	dabrafenib	encorafenib + binimetinib	ipilimumab	nivolumab	pembrolizumab	trametinib	trametinib + dabrafenib	vemurafenib + atezolizumab + cobimetinib
BRAF	p.D594G	123	Colorectal cancer	Cetuximab + Encorafenib	0	16,8	dabrafenib + trametinib	cetuximab	encorafenib + cetuximab	encorafenib + panitumumab	panitumumab	vemurafenib + cobimetinib	vemurafenib	atezolizumab + cobimetinib	cobimetinib + vemurafenib	dabrafenib	encorafenib + binimetinib	ipilimumab	nivolumab	pembrolizumab	trametinib	trametinib + dabrafenib	vemurafenib + atezolizumab + cobimetinib
BRAF	p.V600E	A032	Colorectal cancer	Cetuximab + Encorafenib	dabrafenib, trametinib, cetuximab	16,8	dabrafenib + trametinib	cetuximab	encorafenib + cetuximab	encorafenib + panitumumab	panitumumab	vemurafenib + cobimetinib	vemurafenib	atezolizumab + cobimetinib	cobimetinib + vemurafenib	dabrafenib	encorafenib + binimetinib	ipilimumab	nivolumab	pembrolizumab	trametinib	trametinib + dabrafenib	vemurafenib + atezolizumab + cobimetinib
BRAF	p.V600E	A042	Colorectal cancer	Cetuximab + Encorafenib	0	16,8	dabrafenib + trametinib	cetuximab	encorafenib + cetuximab	encorafenib + panitumumab	panitumumab	vemurafenib + cobimetinib	vemurafenib	atezolizumab + cobimetinib	cobimetinib + vemurafenib	dabrafenib	encorafenib + binimetinib	ipilimumab	nivolumab	pembrolizumab	trametinib	trametinib + dabrafenib	vemurafenib + atezolizumab + cobimetinib
BRCA1	p.E1375*	47	Skin squamous cell carcinoma	Olaparib	pembrolizumab	5,0	rucaparib	olaparib	talazoparib	niraparib	olaparib + bevacizumab
BRCA1	p.K519fs*13	91	Ovarian cancer	Olaparib	Wee-1 inhibitor in clinical development	5,0	rucaparib	olaparib	talazoparib	niraparib	olaparib + bevacizumab
BRCA1	p.S1253fs*10	94	Cervical cancer	Olaparib	olaparib, everolimus	5,0	rucaparib	olaparib	talazoparib	niraparib	olaparib + bevacizumab
BRCA2	p.M965fs*13	34	Hypopharyngeal squamous cell carcinoma	Niraparib	lenvatinib	5,0	rucaparib	olaparib	talazoparib	niraparib	olaparib + bevacizumab
BRCA2	p.S884*	34	Hypopharyngeal squamous cell carcinoma	Nivolumab + Pembrolizumab	lenvatinib	5,0	rucaparib	olaparib	talazoparib	niraparib	olaparib + bevacizumab
BRCA2	p.Q2157fs*18	A003	Breast cancer	Niraparib	carboplatin, veliparib	5,0	rucaparib	olaparib	talazoparib	niraparib	olaparib + bevacizumab
BRIP1		51	Urothelial carcinoma	Olaparib	olaparib, lenvatinib	1,0	olaparib
BRIP1	p.R798Q	121	Breast cancer	Olaparib	nivolumab	1,0	olaparib
CCND1		44	Urothelial carcinoma	Palbociclib	pertuzumab, trastuzumab
CCND1		101	Gallbladder cancer	Palbociclib	everolimus, palbociclib
CCND1		157	Breast cancer	Palbociclib	BET Inhibitor in clinical development
CCND1		A004	Gastroesophageal junction adenocarcinoma	Palbociclib	cetuximab, palbociclib
CCND1		A034	Breast cancer	Palbociclib	everolimus, palbociclib, pazopanib, fulvestrant
CCND2		A001	Pancreatic ductal adenocarcinoma		crizotinib, trametinib
CCND2		A018	Breast cancer		pembrolizumab
CCND2		A024	Breast cancer		pazopanib, everolimus
CCND2		A032	Colorectal cancer		dabrafenib, trametinib, cetuximab
CCNE1		88	Fallopian tube cancer	Bortezomib	trametinib, bevacizumab
CCNE1		112	Gastroesophageal junction adenocarcinoma	Bortezomib	pembrolizumab
CCNE1		A009	Esophageal adenocarcinoma	Bortezomib	ramucirumab, lenvatinib
CCNE1		A016	Breast cancer	Bortezomib	trametinib, pembrolizumab
CCNE1		A038	Ovarian cancer	Bortezomib	bevacizumab
CD274		141	Glioblastoma	Pembrolizumab	nivolumab, cabozantinib	13,0	pembrolizumab	atezolizumab	avelumab	durvalumab	tislelizumab	pembrolizumab + chemotherapy	camrelizumab	atezolizumab + bevacizumab + paclitaxe + carboplatin	atezolizumab + nab-paclitaxel + carboplatin	cemiplimab	avelumab + axitinib	nivolumab + ipilimumab	atezolizumab + carboplatin + etoposide
CD274		A016	Breast cancer	Chemotherapy + Pembrolizumab	trametinib, pembrolizumab	13,0	pembrolizumab	atezolizumab	avelumab	durvalumab	tislelizumab	pembrolizumab + chemotherapy	camrelizumab	atezolizumab + bevacizumab + paclitaxe + carboplatin	atezolizumab + nab-paclitaxel + carboplatin	cemiplimab	avelumab + axitinib	nivolumab + ipilimumab	atezolizumab + carboplatin + etoposide
CD274		A018	Breast cancer	Chemotherapy + Pembrolizumab	pembrolizumab	13,0	pembrolizumab	atezolizumab	avelumab	durvalumab	tislelizumab	pembrolizumab + chemotherapy	camrelizumab	atezolizumab + bevacizumab + paclitaxe + carboplatin	atezolizumab + nab-paclitaxel + carboplatin	cemiplimab	avelumab + axitinib	nivolumab + ipilimumab	atezolizumab + carboplatin + etoposide
CDH1	p.Q449*	105	Breast cancer		everolimus, lenvatinib,
CDH1	p.P260L	121	Breast cancer		nivolumab
CDK12	p.L899fs*10	66	Ovarian cancer	Olaparib	lenvatinib, everolimus	1,0	Olaparib
CDK4		5	Dedifferentiated liposarcoma	Palbociclib	palbociclib	0,1	palbociclib
CDK4		15	Dedifferentiated liposarcoma	Palbociclib	palbociclib	0,1	palbociclib
CDK4		33	Pancreatic squamous cell carcinoma	Palbociclib	trastuzumab, pertuzumab	0,1	palbociclib
CDK4		53	Gallbladder cancer	Palbociclib	sulindac, olaparib	0,1	palbociclib
CDK4		141	Glioblastoma	Palbociclib	nivolumab, cabozantinib	0,1	palbociclib
CDK6		22	Ampullary adenocarcinoma		pertuzumab, trastuzumab
CDK6		A040	Anaplastic astrocytoma		0
CDK8		A024	Breast cancer		pazopanib, everolimus
CDKN1B	p.476-1G>T	121	Breast cancer		nivolumab
CDKN1B	p.Q163*	122	Colorectal cancer		pertuzumab, trastuzumab
CDKN2A	p.P94L	23	Colorectal cancer		vemurafenib, cetuximab
CDKN2A	p.R80*	23	Colorectal cancer		vemurafenib, cetuximab
CDKN2A	p.L16fs*9	33	Pancreatic squamous cell carcinoma		trastuzumab, pertuzumab
CDKN2A		34	Hypopharyngeal squamous cell carcinoma	EPZ015666	lenvatinib
CDKN2A	p.D84N	44	Urothelial carcinoma		pertuzumab, trastuzumab
CDKN2A	p.R98Q	44	Urothelial carcinoma		pertuzumab, trastuzumab
CDKN2A		73	Glioblastoma	EPZ015666	cabozantinib
CDKN2A	p.S73R	99	Colorectal cancer		trametinib, palbociclib, sulindac
CDKN2A		101	Gallbladder cancer	EPZ015666	everolimus, palbociclib
CDKN2A		102	Esophageal adenocarcinoma	EPZ015666	nivolumab, palbociclib
CDKN2A		118	Pancreatic ductal adenocarcinoma		0
CDKN2A		119	Cholangiocarcinoma	EPZ015666	vismodegib
CDKN2A		135	Glioblastoma	EPZ015666	osimertinib, cabozantinib
CDKN2A		141	Glioblastoma	EPZ015666	nivolumab, cabozantinib
CDKN2A		155	Glioblastoma	EPZ015666	nivolumab
CDKN2A		A001	Pancreatic ductal adenocarcinoma	EPZ015666	crizotinib, trametinib
CDKN2A		A004	Gastroesophageal junction adenocarcinoma	EPZ015666	cetuximab, palbociclib
CDKN2A		A008	Cholangiocarcinoma	EPZ015666	trastuzumab, bevacizumab, afatinib
CDKN2A		A037	Lung squamous cell carcinoma	EPZ015666	nivolumab, trametinib
CDKN2A		A045	Pancreatic ductal adenocarcinoma	EPZ015666	trametinib, bevacizumab
CDKN2B		34	Hypopharyngeal squamous cell carcinoma		lenvatinib
CDKN2B		73	Glioblastoma		cabozantinib
CDKN2B		101	Gallbladder cancer		everolimus, palbociclib
CDKN2B		102	Esophageal adenocarcinoma		nivolumab, palbociclib
CDKN2B		119	Cholangiocarcinoma		vismodegib
CDKN2B		141	Glioblastoma		nivolumab, cabozantinib
CDKN2B		155	Glioblastoma		nivolumab
CDKN2B		A001	Pancreatic ductal adenocarcinoma		crizotinib, trametinib
CDKN2B		A004	Gastroesophageal junction adenocarcinoma		cetuximab, palbociclib
CDKN2B		A008	Cholangiocarcinoma		trastuzumab, bevacizumab, afatinib
CDKN2B		A037	Lung squamous cell carcinoma		nivolumab, trametinib
CDKN2B		A045	Pancreatic ductal adenocarcinoma		trametinib, bevacizumab
CIC	p.S1044fs*106	A011	Endometrial cancer		pembrolizumab, everolimus, sulindac
CREBBP	p.Q1245*	47	Skin squamous cell carcinoma		pembrolizumab
CSF1R		A009	Esophageal adenocarcinoma		ramucirumab, lenvatinib
CTNNB1	p.S37F	47	Skin squamous cell carcinoma		pembrolizumab
CTNNB1	p.S37C	70	Cervical cancer		pembrolizumab
CTNNB1	p.K335I	123	Colorectal cancer		0
CTNNB1	p.T257I	123	Colorectal cancer		0
CTNNB1	p.T41A	A011	Endometrial cancer		pembrolizumab, everolimus, sulindac
CTNNB1	p.S37F	A026	Ovarian cancer		trametinib, everolimus
DNMT3A	p.R882C	66	Ovarian cancer		lenvatinib, everolimus
DNMT3A	p.W860*	115	Colorectal cancer		nivolumab, trametinib, sulindac
DNMT3A	p.R736H	162	Multiple myeloma (bone marrow)		pembrolizumab
EGFR		135	Glioblastoma	Gefitinib	osimertinib, cabozantinib	11,0	cetuximab	cetuximab + FOLFIRI	panitumumab	panitumumab + FOLFOX	cetuximab + platinum-based therapy + fluorouracil (5-FU)	nimotuzumab	durvalumab	lcotinib	necitumumab + gemcitabine + cisplatin	sugemalimab	erlotinib + gemcitabine
EGFR	p.A289T	135	Glioblastoma	Osimertinib	osimertinib, cabozantinib	18,3	afatinib	dacomitinib	erlotinib	gefitinib	osimertinib	pembrolizumab	ramucirumab + erlotinib	afatinib + cetuximab	almonertinib	furmonertinib	cetuximab	cetuximab + FOLFIRI	panitumumab	panitumumab + FOLFOX	cetuximab + platinum-based therapy + fluorouracil (5-FU)	nimotuzumab	durvalumab	lcotinib	necitumumab + gemcitabine + cisplatin	sugemalimab	erlotinib + gemcitabine
EGFR	p.A289V	135	Glioblastoma	Osimertinib	osimertinib, cabozantinib	18,3	afatinib	dacomitinib	erlotinib	gefitinib	osimertinib	pembrolizumab	ramucirumab + erlotinib	afatinib + cetuximab	almonertinib	furmonertinib	cetuximab	cetuximab + FOLFIRI	panitumumab	panitumumab + FOLFOX	cetuximab + platinum-based therapy + fluorouracil (5-FU)	nimotuzumab	durvalumab	lcotinib	necitumumab + gemcitabine + cisplatin	sugemalimab	erlotinib + gemcitabine
EGFR	p.R108K	135	Glioblastoma	Osimertinib	osimertinib, cabozantinib	18,3	afatinib	dacomitinib	erlotinib	gefitinib	osimertinib	pembrolizumab	ramucirumab + erlotinib	afatinib + cetuximab	almonertinib	furmonertinib	cetuximab	cetuximab + FOLFIRI	panitumumab	panitumumab + FOLFOX	cetuximab + platinum-based therapy + fluorouracil (5-FU)	nimotuzumab	durvalumab	lcotinib	necitumumab + gemcitabine + cisplatin	sugemalimab	erlotinib + gemcitabine
EGFR	p.R324L	135	Glioblastoma	Osimertinib	osimertinib, cabozantinib	18,3	afatinib	dacomitinib	erlotinib	gefitinib	osimertinib	pembrolizumab	ramucirumab + erlotinib	afatinib + cetuximab	almonertinib	furmonertinib	cetuximab	cetuximab + FOLFIRI	panitumumab	panitumumab + FOLFOX	cetuximab + platinum-based therapy + fluorouracil (5-FU)	nimotuzumab	durvalumab	lcotinib	necitumumab + gemcitabine + cisplatin	sugemalimab	erlotinib + gemcitabine
EGFR		A004	Gastroesophageal junction adenocarcinoma	Gefitinib	cetuximab, palbociclib	11,0	cetuximab	cetuximab + FOLFIRI	panitumumab	panitumumab + FOLFOX	cetuximab + platinum-based therapy + fluorouracil (5-FU)	nimotuzumab	durvalumab	lcotinib	necitumumab + gemcitabine + cisplatin	sugemalimab	erlotinib + gemcitabine
EGFR		A040	Anaplastic astrocytoma	Gefitinib	0	11,0	cetuximab	cetuximab + FOLFIRI	panitumumab	panitumumab + FOLFOX	cetuximab + platinum-based therapy + fluorouracil (5-FU)	nimotuzumab	durvalumab	lcotinib	necitumumab + gemcitabine + cisplatin	sugemalimab	erlotinib + gemcitabine
EGFR	p.G719S	A040	Anaplastic astrocytoma	Osimertinib	0	18,3	afatinib	dacomitinib	erlotinib	gefitinib	osimertinib	pembrolizumab	ramucirumab + erlotinib	afatinib + cetuximab	almonertinib	furmonertinib	cetuximab	cetuximab + FOLFIRI	panitumumab	panitumumab + FOLFOX	cetuximab + platinum-based therapy + fluorouracil (5-FU)	nimotuzumab	durvalumab	lcotinib	necitumumab + gemcitabine + cisplatin	sugemalimab	erlotinib + gemcitabine
EGFRvIII		135	Glioblastoma		osimertinib, cabozantinib
EMSY		A004	Gastroesophageal junction adenocarcinoma		cetuximab, palbociclib
EP300	p.P925T	102	Esophageal adenocarcinoma		nivolumab, palbociclib
EPHA3	p.T215M	47	Skin squamous cell carcinoma		pembrolizumab
EPHA3		152	Peritoneal carcinoma (likely ovarian primary)		trastuzumab, pertuzumab
EPHA7	p.R69*	120	Colorectal cancer		cetuximab, trametinib
ER+		74	Ovarian cancer		trametinib, tamoxifen	13,5	abemaciclib + aromatase inhibitor	abemaciclib + fulvestrant	everolimus + exemestane	fulvestrant	palbociclib + aromatase inhibitor	palbociclib + fulvestrant	palbociclib + letrozole	ribociclib + aromatase inhibitor	ribociclib + fulvestrant	abemaciclib + endocrine therapy	ado-trastuzumab emtansine + endocrine therapy	dalpiciclib + fulvestrant	lapatinib + aromatase inhibitor	lapatinib + letrozole	lapatinib + trastuzumab + aromatase inhibitor	palbociclib + endocrine therapy	pertuzumab + trastuzumab + endocrine therapy	trastuzumab + endocrine therapy
ER+		86	Breast cancer		dual p70S6K/Akt Inhibitor in clinical development, tamoxifen	13,5	abemaciclib + aromatase inhibitor	abemaciclib + fulvestrant	everolimus + exemestane	fulvestrant	palbociclib + aromatase inhibitor	palbociclib + fulvestrant	palbociclib + letrozole	ribociclib + aromatase inhibitor	ribociclib + fulvestrant	abemaciclib + endocrine therapy	ado-trastuzumab emtansine + endocrine therapy	dalpiciclib + fulvestrant	lapatinib + aromatase inhibitor	lapatinib + letrozole	lapatinib + trastuzumab + aromatase inhibitor	palbociclib + endocrine therapy	pertuzumab + trastuzumab + endocrine therapy	trastuzumab + endocrine therapy
ER+		A021	Breast cancer		everolimus, exemestane, pazopanib	13,5	abemaciclib + aromatase inhibitor	abemaciclib + fulvestrant	everolimus + exemestane	fulvestrant	palbociclib + aromatase inhibitor	palbociclib + fulvestrant	palbociclib + letrozole	ribociclib + aromatase inhibitor	ribociclib + fulvestrant	abemaciclib + endocrine therapy	ado-trastuzumab emtansine + endocrine therapy	dalpiciclib + fulvestrant	lapatinib + aromatase inhibitor	lapatinib + letrozole	lapatinib + trastuzumab + aromatase inhibitor	palbociclib + endocrine therapy	pertuzumab + trastuzumab + endocrine therapy	trastuzumab + endocrine therapy
ER+		A041	Breast cancer		trastuzumab, anastrazole	13,5	abemaciclib + aromatase inhibitor	abemaciclib + fulvestrant	everolimus + exemestane	fulvestrant	palbociclib + aromatase inhibitor	palbociclib + fulvestrant	palbociclib + letrozole	ribociclib + aromatase inhibitor	ribociclib + fulvestrant	abemaciclib + endocrine therapy	ado-trastuzumab emtansine + endocrine therapy	dalpiciclib + fulvestrant	lapatinib + aromatase inhibitor	lapatinib + letrozole	lapatinib + trastuzumab + aromatase inhibitor	palbociclib + endocrine therapy	pertuzumab + trastuzumab + endocrine therapy	trastuzumab + endocrine therapy
ERBB2		22	Ampullary adenocarcinoma	Ado-Trastuzumab Emtansine	pertuzumab, trastuzumab	17,10	Fam-trastuzumab deruxtecan-nxki	trastuzumab	trastuzumab + pembrolizumab +chemotherapy	ado-trastuzumab emtansine	ado-trastuzumab emtansine + endocrine therapy	capecitabine + trastuzumab + tucatinib	lapatinib + aromatase inhibitor	lapatinib + capecitabine	lapatinib + trastuzumab	lapatinib + trastuzumab + aromatase inhibitor	margetuximab + chemotherapy	neratinib	pertuzumab + trastuzumab + chemotherapy	pertuzumab + trastuzumab + docetaxel	pertuzumab + trastuzumab + endocrine therapy	trastuzumab + endocrine therapy	trastuzumab + hyaluronidase	trastuzumab + pertuzumab	trastuzumab + pertuzumab + hyaluronidase	tucatinib + trastuzumab + capecitabine	trastuzumab + chemotherapy	carboplatin-Taxol Regimen + trastuzumab	trifluridine/tipiracil	inetetamab + vinorelbine	lapatinib + letrozole	neratinib + capecitabine	pyrotinib
ERBB2	p.T733I	22	Ampullary adenocarcinoma	Neratinib	pertuzumab, trastuzumab	1,1	ado-trastuzumab emtansine	Fam-trastuzumab deruxtecan-nxki
ERBB2		33	Pancreatic squamous cell carcinoma	Ado-Trastuzumab Emtansine	trastuzumab, pertuzumab	17,10	Fam-trastuzumab deruxtecan-nxki	trastuzumab	trastuzumab + pembrolizumab +chemotherapy	ado-trastuzumab emtansine	ado-trastuzumab emtansine + endocrine therapy	capecitabine + trastuzumab + tucatinib	lapatinib + aromatase inhibitor	lapatinib + capecitabine	lapatinib + trastuzumab	lapatinib + trastuzumab + aromatase inhibitor	margetuximab + chemotherapy	neratinib	pertuzumab + trastuzumab + chemotherapy	pertuzumab + trastuzumab + docetaxel	pertuzumab + trastuzumab + endocrine therapy	trastuzumab + endocrine therapy	trastuzumab + hyaluronidase	trastuzumab + pertuzumab	trastuzumab + pertuzumab + hyaluronidase	tucatinib + trastuzumab + capecitabine	trastuzumab + chemotherapy	carboplatin-Taxol Regimen + trastuzumab	trifluridine/tipiracil	inetetamab + vinorelbine	lapatinib + letrozole	neratinib + capecitabine	pyrotinib
ERBB2	p.I767M	34	Hypopharyngeal squamous cell carcinoma	Neratinib	lenvatinib	1,1	ado-trastuzumab emtansine	Fam-trastuzumab deruxtecan-nxki
ERBB2		44	Urothelial carcinoma	Ado-Trastuzumab Emtansine	pertuzumab, trastuzumab	17,10	Fam-trastuzumab deruxtecan-nxki	trastuzumab	trastuzumab + pembrolizumab +chemotherapy	ado-trastuzumab emtansine	ado-trastuzumab emtansine + endocrine therapy	capecitabine + trastuzumab + tucatinib	lapatinib + aromatase inhibitor	lapatinib + capecitabine	lapatinib + trastuzumab	lapatinib + trastuzumab + aromatase inhibitor	margetuximab + chemotherapy	neratinib	pertuzumab + trastuzumab + chemotherapy	pertuzumab + trastuzumab + docetaxel	pertuzumab + trastuzumab + endocrine therapy	trastuzumab + endocrine therapy	trastuzumab + hyaluronidase	trastuzumab + pertuzumab	trastuzumab + pertuzumab + hyaluronidase	tucatinib + trastuzumab + capecitabine	trastuzumab + chemotherapy	carboplatin-Taxol Regimen + trastuzumab	trifluridine/tipiracil	inetetamab + vinorelbine	lapatinib + letrozole	neratinib + capecitabine	pyrotinib
ERBB2	p.S310Y	44	Urothelial carcinoma	Neratinib	pertuzumab, trastuzumab	1,1	ado-trastuzumab emtansine	Fam-trastuzumab deruxtecan-nxki
ERBB2	p.D769H	121	Breast cancer	Neratinib	nivolumab	1,1	ado-trastuzumab emtansine	Fam-trastuzumab deruxtecan-nxki
ERBB2		122	Colorectal cancer	Ado-Trastuzumab Emtansine	pertuzumab, trastuzumab	17,10	Fam-trastuzumab deruxtecan-nxki	trastuzumab	trastuzumab + pembrolizumab +chemotherapy	ado-trastuzumab emtansine	ado-trastuzumab emtansine + endocrine therapy	capecitabine + trastuzumab + tucatinib	lapatinib + aromatase inhibitor	lapatinib + capecitabine	lapatinib + trastuzumab	lapatinib + trastuzumab + aromatase inhibitor	margetuximab + chemotherapy	neratinib	pertuzumab + trastuzumab + chemotherapy	pertuzumab + trastuzumab + docetaxel	pertuzumab + trastuzumab + endocrine therapy	trastuzumab + endocrine therapy	trastuzumab + hyaluronidase	trastuzumab + pertuzumab	trastuzumab + pertuzumab + hyaluronidase	tucatinib + trastuzumab + capecitabine	trastuzumab + chemotherapy	carboplatin-Taxol Regimen + trastuzumab	trifluridine/tipiracil	inetetamab + vinorelbine	lapatinib + letrozole	neratinib + capecitabine	pyrotinib
ERBB2	p.D769Y	122	Colorectal cancer	Neratinib	pertuzumab, trastuzumab	1,1	ado-trastuzumab emtansine	Fam-trastuzumab deruxtecan-nxki
ERBB2	p.S310Y	122	Colorectal cancer	Neratinib	pertuzumab, trastuzumab	1,1	ado-trastuzumab emtansine	Fam-trastuzumab deruxtecan-nxki
ERBB2		152	Peritoneal carcinoma (likely ovarian primary)	Ado-Trastuzumab Emtansine	trastuzumab, pertuzumab	17,10	Fam-trastuzumab deruxtecan-nxki	trastuzumab	trastuzumab + pembrolizumab +chemotherapy	ado-trastuzumab emtansine	ado-trastuzumab emtansine + endocrine therapy	capecitabine + trastuzumab + tucatinib	lapatinib + aromatase inhibitor	lapatinib + capecitabine	lapatinib + trastuzumab	lapatinib + trastuzumab + aromatase inhibitor	margetuximab + chemotherapy	neratinib	pertuzumab + trastuzumab + chemotherapy	pertuzumab + trastuzumab + docetaxel	pertuzumab + trastuzumab + endocrine therapy	trastuzumab + endocrine therapy	trastuzumab + hyaluronidase	trastuzumab + pertuzumab	trastuzumab + pertuzumab + hyaluronidase	tucatinib + trastuzumab + capecitabine	trastuzumab + chemotherapy	carboplatin-Taxol Regimen + trastuzumab	trifluridine/tipiracil	inetetamab + vinorelbine	lapatinib + letrozole	neratinib + capecitabine	pyrotinib
ERBB2		156	Lung adenocarcinoma	Ado-Trastuzumab Emtansine	trastuzumab, pertuzumab	17,10	Fam-trastuzumab deruxtecan-nxki	trastuzumab	trastuzumab + pembrolizumab +chemotherapy	ado-trastuzumab emtansine	ado-trastuzumab emtansine + endocrine therapy	capecitabine + trastuzumab + tucatinib	lapatinib + aromatase inhibitor	lapatinib + capecitabine	lapatinib + trastuzumab	lapatinib + trastuzumab + aromatase inhibitor	margetuximab + chemotherapy	neratinib	pertuzumab + trastuzumab + chemotherapy	pertuzumab + trastuzumab + docetaxel	pertuzumab + trastuzumab + endocrine therapy	trastuzumab + endocrine therapy	trastuzumab + hyaluronidase	trastuzumab + pertuzumab	trastuzumab + pertuzumab + hyaluronidase	tucatinib + trastuzumab + capecitabine	trastuzumab + chemotherapy	carboplatin-Taxol Regimen + trastuzumab	trifluridine/tipiracil	inetetamab + vinorelbine	lapatinib + letrozole	neratinib + capecitabine	pyrotinib
ERBB2		A008	Cholangiocarcinoma	Ado-Trastuzumab Emtansine	trastuzumab, bevacizumab, afatinib	17,10	Fam-trastuzumab deruxtecan-nxki	trastuzumab	trastuzumab + pembrolizumab +chemotherapy	ado-trastuzumab emtansine	ado-trastuzumab emtansine + endocrine therapy	capecitabine + trastuzumab + tucatinib	lapatinib + aromatase inhibitor	lapatinib + capecitabine	lapatinib + trastuzumab	lapatinib + trastuzumab + aromatase inhibitor	margetuximab + chemotherapy	neratinib	pertuzumab + trastuzumab + chemotherapy	pertuzumab + trastuzumab + docetaxel	pertuzumab + trastuzumab + endocrine therapy	trastuzumab + endocrine therapy	trastuzumab + hyaluronidase	trastuzumab + pertuzumab	trastuzumab + pertuzumab + hyaluronidase	tucatinib + trastuzumab + capecitabine	trastuzumab + chemotherapy	carboplatin-Taxol Regimen + trastuzumab	trifluridine/tipiracil	inetetamab + vinorelbine	lapatinib + letrozole	neratinib + capecitabine	pyrotinib
ERBB2		A041	Breast cancer	Ado-Trastuzumab Emtansine	trastuzumab, anastrazole	17,10	Fam-trastuzumab deruxtecan-nxki	trastuzumab	trastuzumab + pembrolizumab +chemotherapy	ado-trastuzumab emtansine	ado-trastuzumab emtansine + endocrine therapy	capecitabine + trastuzumab + tucatinib	lapatinib + aromatase inhibitor	lapatinib + capecitabine	lapatinib + trastuzumab	lapatinib + trastuzumab + aromatase inhibitor	margetuximab + chemotherapy	neratinib	pertuzumab + trastuzumab + chemotherapy	pertuzumab + trastuzumab + docetaxel	pertuzumab + trastuzumab + endocrine therapy	trastuzumab + endocrine therapy	trastuzumab + hyaluronidase	trastuzumab + pertuzumab	trastuzumab + pertuzumab + hyaluronidase	tucatinib + trastuzumab + capecitabine	trastuzumab + chemotherapy	carboplatin-Taxol Regimen + trastuzumab	trifluridine/tipiracil	inetetamab + vinorelbine	lapatinib + letrozole	neratinib + capecitabine	pyrotinib
ERBB2	p.E928G	A041	Breast cancer	Neratinib	trastuzumab, anastrazole	1,1	ado-trastuzumab emtansine	Fam-trastuzumab deruxtecan-nxki
ERBB2	p.L755S	A041	Breast cancer	Neratinib	trastuzumab, anastrazole	1,1	ado-trastuzumab emtansine	Fam-trastuzumab deruxtecan-nxki
ERBB3		33	Pancreatic squamous cell carcinoma		trastuzumab, pertuzumab
ERBB3	p.E332K	44	Urothelial carcinoma	Neratinib	pertuzumab, trastuzumab
ERBB3	p.V104L	A008	Cholangiocarcinoma	Neratinib	trastuzumab, bevacizumab, afatinib
ERBB3	p.G284R	A043	Colorectal cancer	Neratinib	afatinib, trametinib, sulindac
ERBB4	p.T926M	39	Colorectal cancer		bevacizumab
ERG	TMPRSS2-ERG	A033	Prostate cancer	Rucaparib	cabozantinib
ESR1	p.Y537S	A003	Breast cancer		carboplatin, veliparib	13,5	abemaciclib + aromatase inhibitor	abemaciclib + fulvestrant	everolimus + exemestane	fulvestrant	palbociclib + aromatase inhibitor	palbociclib + fulvestrant	palbociclib + letrozole	ribociclib + aromatase inhibitor	ribociclib + fulvestrant	abemaciclib + endocrine therapy	ado-trastuzumab emtansine + endocrine therapy	dalpiciclib + fulvestrant	lapatinib + aromatase inhibitor	lapatinib + letrozole	lapatinib + trastuzumab + aromatase inhibitor	palbociclib + endocrine therapy	pertuzumab + trastuzumab + endocrine therapy	trastuzumab + endocrine therapy
ESR1	p.D538G	A010	Breast cancer		everolimus, fulvestrant	13,5	abemaciclib + aromatase inhibitor	abemaciclib + fulvestrant	everolimus + exemestane	fulvestrant	palbociclib + aromatase inhibitor	palbociclib + fulvestrant	palbociclib + letrozole	ribociclib + aromatase inhibitor	ribociclib + fulvestrant	abemaciclib + endocrine therapy	ado-trastuzumab emtansine + endocrine therapy	dalpiciclib + fulvestrant	lapatinib + aromatase inhibitor	lapatinib + letrozole	lapatinib + trastuzumab + aromatase inhibitor	palbociclib + endocrine therapy	pertuzumab + trastuzumab + endocrine therapy	trastuzumab + endocrine therapy
EWSR1	EWSR1-NFATC2	92	Undifferentiated sarcoma		ceritinib, everolimus
FANCE	p.S241F	47	Skin squamous cell carcinoma		pembrolizumab
FANCL	p.692-1G>A	47	Skin squamous cell carcinoma	Olaparib	pembrolizumab	1,0	olaparib
FANCL	p.Q71*	97	Fibromyxoid sarcoma	Olaparib	0	1,0	olaparib
FAT1	P.Y2288*	A032	Colorectal cancer		dabrafenib, trametinib, cetuximab
FBXW7	p.R465H	70	Cervical cancer	Sirolimus	pembrolizumab
FGF10		59	Ovarian cancer		bevacizumab
FGF10		A001	Pancreatic ductal adenocarcinoma		crizotinib, trametinib
FGF19		44	Urothelial carcinoma		pertuzumab, trastuzumab
FGF19		157	Breast cancer		BET Inhibitor in clinical development
FGF19		A034	Breast cancer		everolimus, palbociclib, pazopanib, fulvestrant
FGF23		A001	Pancreatic ductal adenocarcinoma		crizotinib, trametinib
FGF23		A018	Breast cancer		pembrolizumab
FGF23		A024	Breast cancer		pazopanib, everolimus
FGF3		157	Breast cancer		BET Inhibitor in clinical development
FGF3		A004	Gastroesophageal junction adenocarcinoma		cetuximab, palbociclib
FGF3		A034	Breast cancer		everolimus, palbociclib, pazopanib, fulvestrant
FGF4		44	Urothelial carcinoma		pertuzumab, trastuzumab
FGF4		157	Breast cancer		BET Inhibitor in clinical development
FGF4		A004	Gastroesophageal junction adenocarcinoma		cetuximab, palbociclib
FGF4		A034	Breast cancer		everolimus, palbociclib, pazopanib, fulvestrant
FGF6		A001	Pancreatic ductal adenocarcinoma		crizotinib, trametinib
FGF6		A018	Breast cancer		pembrolizumab
FGF6		A024	Breast cancer		pazopanib, everolimus
FGFR1		66	Ovarian cancer	Infigratinib	lenvatinib, everolimus
FGFR1		157	Breast cancer	Infigratinib	BET Inhibitor in clinical development
FGFR1	p.K656E	163	Glioblastoma		lenvatinib
FGFR1		A004	Gastroesophageal junction adenocarcinoma	Infigratinib	cetuximab, palbociclib
FGFR1		A009	Esophageal adenocarcinoma	Infigratinib	ramucirumab, lenvatinib
FGFR1		A021	Breast cancer	Infigratinib	everolimus, exemestane, pazopanib
FGFR1		A024	Breast cancer	Infigratinib	pazopanib, everolimus
FGFR2	FGFR2-BICC2	89	Cholangiocarcinoma	Pemigatinib	lenvatinib	2,0	infigratinib	pemigatinib
FGFR2		A021	Breast cancer	Infigratinib	everolimus, exemestane, pazopanib	2,0	infigratinib	pemigatinib
FGFR3	p.S249C	34	Hypopharyngeal squamous cell carcinoma	Erdafitinib	lenvatinib	1,0	erdafitinib
FLCN	p.W306*	A044	Paraganglioma	Everolimus	0
FLT3		A024	Breast cancer		pazopanib, everolimus	1,0	midostaurin + chemotherapy
FLT4	p.G71R	123	Colorectal cancer		0	1,0	fruquintinib
FLT4		A016	Breast cancer		trametinib, pembrolizumab	1,0	fruquintinib
FRS2		51	Urothelial carcinoma		olaparib, lenvatinib
FRS2		53	Gallbladder cancer		sulindac, olaparib
FRS2		59	Ovarian cancer		bevacizumab
FRS2		141	Glioblastoma		nivolumab, cabozantinib
FRS2		A024	Breast cancer		pazopanib, everolimus
GATA2	p.G200fs*18	A011	Endometrial cancer		pembrolizumab, everolimus, sulindac
GATA6		59	Ovarian cancer		bevacizumab
GLI1		33	Pancreatic squamous cell carcinoma		trastuzumab, pertuzumab
GNAS		140	Ovarian cancer		bevacizumab, olaparib
GNAS		A004	Gastroesophageal junction adenocarcinoma		cetuximab, palbociclib
GNAS		A016	Breast cancer		trametinib, pembrolizumab
GNAS		A034	Breast cancer		everolimus, palbociclib, pazopanib, fulvestrant
HGF		2	Fibrolamellar hepatocellular carcinoma		crizotinib
HGF		A001	Pancreatic ductal adenocarcinoma		crizotinib, trametinib
HRAS		157	Breast cancer		BET Inhibitor in clinical development
IDH1	p.R132H	73	Glioblastoma	Ivosidenib	cabozantinib	1,0	ivosidenib
IDH2	p.R172G	155	Glioblastoma	Enasidenib	nivolumab	1,0	enasidenib
IGH	IGH-ZFP36L1	162	Multiple myeloma (bone marrow)		pembrolizumab
JAK2		141	Glioblastoma		nivolumab, cabozantinib	1,0	fedratinib
JAK2		A016	Breast cancer		trametinib, pembrolizumab	1,0	fedratinib
JAK2		A018	Breast cancer		pembrolizumab	1,0	fedratinib
JAK3	p.R403H	105	Breast cancer	Ruxolitinib	everolimus, lenvatinib,
JUN		48	Cholangio-hepatocellular carcinoma		sorafenib
KAT6A		A004	Gastroesophageal junction adenocarcinoma		cetuximab, palbociclib
KAT6A		A018	Breast cancer		pembrolizumab
KAT6A		A021	Breast cancer		everolimus, exemestane, pazopanib
KAT6A		A024	Breast cancer		pazopanib, everolimus
KDM5A		A001	Pancreatic ductal adenocarcinoma		crizotinib, trametinib
KDM5A		A024	Breast cancer		pazopanib, everolimus
KDM5C	p.E1318*	44	Urothelial carcinoma		pertuzumab, trastuzumab
KDM6A	p.S1400*	47	Skin squamous cell carcinoma		pembrolizumab
KDR		141	Glioblastoma		nivolumab, cabozantinib	5,0	ramucirumab + paclitaxel	fruquintinib	apatinib	ramucirumab	ramucirumab + docetaxel
KEAP1	p.R362Q	47	Skin squamous cell carcinoma		pembrolizumab
KEAP1		53	Gallbladder cancer		sulindac, olaparib
KEL		135	Glioblastoma		osimertinib, cabozantinib
KIF5B	KIF5B-RET	A035	Lung adenocarcinoma		lenvatinib, atezolizumab
KIT		141	Glioblastoma		nivolumab, cabozantinib	0,1	imatinib
KRAS	p.G12R	7	Pancreatic ductal adenocarcinoma	AMG 510	0
KRAS	p.G12S	9	Colorectal cancer	AMG 510	bevacizumab
KRAS	p.G12A	19	Colorectal cancer	AMG 510	trametinib
KRAS	p.G12V	20	Appendiceal cancer	AMG 510	bevacizumab
KRAS	p.G12R	33	Pancreatic squamous cell carcinoma	AMG 510	trastuzumab, pertuzumab
KRAS	p.G12D	39	Colorectal cancer	AMG 510	bevacizumab
KRAS	p.G12V	72	Neuroendocrine carcinoma of unknown primary	AMG 510	trametinib
KRAS	p.G12V	74	Ovarian cancer	AMG 510	trametinib, tamoxifen
KRAS		88	Fallopian tube cancer		trametinib, bevacizumab
KRAS	p.G12D	99	Colorectal cancer	AMG 510	trametinib, palbociclib, sulindac
KRAS	p.G12V	115	Colorectal cancer	AMG 510	nivolumab, trametinib, sulindac
KRAS	p.G12V	118	Pancreatic ductal adenocarcinoma	AMG 510	0
KRAS	p.G13D	120	Colorectal cancer	AMG 510	cetuximab, trametinib
KRAS	p.G12V	122	Colorectal cancer	AMG 510	pertuzumab, trastuzumab
KRAS	p.G12S	132	Colorectal cancer	AMG 510	0
KRAS		A001	Pancreatic ductal adenocarcinoma		crizotinib, trametinib
KRAS	p.G12V	A001	Pancreatic ductal adenocarcinoma	AMG 510	crizotinib, trametinib
KRAS		A024	Breast cancer		pazopanib, everolimus
KRAS	p.G12V	A026	Ovarian cancer	AMG 510	trametinib, everolimus
KRAS	p.G12C	A037	Lung squamous cell carcinoma	AMG 510	nivolumab, trametinib	1,0	sotorasib
KRAS	p.G12V	A043	Colorectal cancer	AMG 510	afatinib, trametinib, sulindac
KRAS	p.G12D	A045	Pancreatic ductal adenocarcinoma	AMG 510	trametinib, bevacizumab
LRP1B		47	Skin squamous cell carcinoma		pembrolizumab
LYN		59	Ovarian cancer		bevacizumab
LYN		140	Ovarian cancer		bevacizumab, olaparib
LYN		A016	Breast cancer		trametinib, pembrolizumab
LZTR1		A018	Breast cancer		pembrolizumab
MAGI2	p.R766*	47	Skin squamous cell carcinoma		pembrolizumab
MAP2K1	p.K57N	61	Appendiceal cancer	Selumetinib	trametinib, everolimus
MAP2K4	p.S184L	121	Breast cancer		nivolumab
MAP2K4		A001	Pancreatic ductal adenocarcinoma		crizotinib, trametinib
MCL1		A024	Breast cancer		pazopanib, everolimus
MDM2		5	Dedifferentiated liposarcoma	nutlin-3	palbociclib
MDM2		15	Dedifferentiated liposarcoma	nutlin-3	palbociclib
MDM2		51	Urothelial carcinoma	nutlin-3	olaparib, lenvatinib
MDM2		53	Gallbladder cancer	nutlin-3	sulindac, olaparib
MDM2		59	Ovarian cancer	nutlin-3	bevacizumab
MDM2		141	Glioblastoma	nutlin-3	nivolumab, cabozantinib
MDM2		A024	Breast cancer	nutlin-3	pazopanib, everolimus
MDM4		A024	Breast cancer		pazopanib, everolimus
MET		2	Fibrolamellar hepatocellular carcinoma	Crizotinib	crizotinib	1,2	capmatinib	crizotinib	cabozantinib
MET		73	Glioblastoma	Crizotinib	cabozantinib	1,2	capmatinib	crizotinib	cabozantinib
MET		135	Glioblastoma	Crizotinib	osimertinib, cabozantinib	1,2	capmatinib	crizotinib	cabozantinib
MET		141	Glioblastoma	Crizotinib	nivolumab, cabozantinib	1,2	capmatinib	crizotinib	cabozantinib
MLL2	p.T1246M	92	Undifferentiated sarcoma		ceritinib, everolimus
MLL2	p.Y2199fs*65	127	Anal squamous cell carcinoma		dual p70S6K/Akt Inhibitor in clinical development
MLL2	p.Q2553*	127	Anal squamous cell carcinoma		dual p70S6K/Akt Inhibitor in clinical development
MLL2	p.S3199fs*3	A009	Esophageal adenocarcinoma		ramucirumab, lenvatinib
MLL2	p.H3037fs*34	A011	Endometrial cancer		pembrolizumab, everolimus, sulindac
MLL3	p.Q2197*	34	Hypopharyngeal squamous cell carcinoma		lenvatinib
MLL3	p.R41C	A021	Breast cancer		everolimus, exemestane, pazopanib
MSI-High		A011	Endometrial cancer	Pembrolizumab	pembrolizumab, everolimus, sulindac	6,0	pembrolizumab	serplulimab	ipilimumab + nivolumab	nivolumab	dostarlimab	pembrolizumab + lenvatinib
MTOR	p.T1834_T1837del	121	Breast cancer		nivolumab	2,0	everolimus	temsirolimus
MYC		51	Urothelial carcinoma		olaparib, lenvatinib
MYC		123	Colorectal cancer		0
MYC		152	Peritoneal carcinoma (likely ovarian primary)		trastuzumab, pertuzumab
MYC		157	Breast cancer		BET Inhibitor in clinical development
MYC		A004	Gastroesophageal junction adenocarcinoma		cetuximab, palbociclib
MYC		A012	Ovarian cancer		bevacizumab
MYC		A016	Breast cancer		trametinib, pembrolizumab
MYC		A021	Breast cancer		everolimus, exemestane, pazopanib
MYC		A035	Lung adenocarcinoma		lenvatinib, atezolizumab
MYCL		44	Urothelial carcinoma		pertuzumab, trastuzumab
MYCL		A038	Ovarian cancer		bevacizumab
NF2	p.R466*	61	Appendiceal cancer		trametinib, everolimus
NF2		A037	Lung squamous cell carcinoma		nivolumab, trametinib
NFATC2	EWSR1-NFATC2	92	Undifferentiated sarcoma		ceritinib, everolimus
NFKBIA		A035	Lung adenocarcinoma		lenvatinib, atezolizumab
NKX2-1		A035	Lung adenocarcinoma		lenvatinib, atezolizumab
NOTCH1	p.P1770S	47	Skin squamous cell carcinoma		pembrolizumab
NOTCH1	p.T1997M	47	Skin squamous cell carcinoma		pembrolizumab
NOTCH1	p.Q1810*	47	Skin squamous cell carcinoma		pembrolizumab
NOTCH1	p.R1586C	94	Cervical cancer		olaparib, everolimus
NOTCH1	p.R365C	112	Gastroesophageal junction adenocarcinoma		pembrolizumab
NOTCH3		A038	Ovarian cancer		bevacizumab
NRAS	p.G12V	123	Colorectal cancer	Selumetinib	0
NTRK3	p.I508T	155	Glioblastoma		nivolumab	2,0	entrectinib	larotrectinib
NUP214	NUP214-ABL1	112	Gastroesophageal junction adenocarcinoma		pembrolizumab
PALB2	p.E180*	A003	Breast cancer	Olaparib	carboplatin, veliparib	1,0	Olaparib
PARK2	p.Q34fs*5	122	Colorectal cancer		pertuzumab, trastuzumab
PAX5	p.Y370fs*23+	A011	Endometrial cancer		pembrolizumab, everolimus, sulindac
PAX5		A040	Anaplastic astrocytoma		0
PDCD1LG2		141	Glioblastoma		nivolumab, cabozantinib
PDCD1LG2		A016	Breast cancer		trametinib, pembrolizumab
PDCD1LG2		A018	Breast cancer		pembrolizumab
PDGFRA		141	Glioblastoma		nivolumab, cabozantinib	1,0	olaratumab + doxorubicin
PD-L1 +		2	Fibrolamellar hepatocellular carcinoma		crizotinib	13,0	pembrolizumab	atezolizumab	avelumab	durvalumab	tislelizumab	pembrolizumab + chemotherapy	camrelizumab	atezolizumab + bevacizumab + paclitaxe + carboplatin	atezolizumab + nab-paclitaxel + carboplatin	cemiplimab	avelumab + axitinib	nivolumab + ipilimumab	atezolizumab + carboplatin + etoposide
PD-L1 +		73	Glioblastoma		cabozantinib	13,0	pembrolizumab	atezolizumab	avelumab	durvalumab	tislelizumab	pembrolizumab + chemotherapy	camrelizumab	atezolizumab + bevacizumab + paclitaxe + carboplatin	atezolizumab + nab-paclitaxel + carboplatin	cemiplimab	avelumab + axitinib	nivolumab + ipilimumab	atezolizumab + carboplatin + etoposide
PD-L1 +		88	Fallopian tube cancer		trametinib, bevacizumab	13,0	pembrolizumab	atezolizumab	avelumab	durvalumab	tislelizumab	pembrolizumab + chemotherapy	camrelizumab	atezolizumab + bevacizumab + paclitaxe + carboplatin	atezolizumab + nab-paclitaxel + carboplatin	cemiplimab	avelumab + axitinib	nivolumab + ipilimumab	atezolizumab + carboplatin + etoposide
PD-L1 +		102	Esophageal adenocarcinoma		nivolumab, palbociclib	13,0	pembrolizumab	atezolizumab	avelumab	durvalumab	tislelizumab	pembrolizumab + chemotherapy	camrelizumab	atezolizumab + bevacizumab + paclitaxe + carboplatin	atezolizumab + nab-paclitaxel + carboplatin	cemiplimab	avelumab + axitinib	nivolumab + ipilimumab	atezolizumab + carboplatin + etoposide
PD-L1 +		115	Colorectal cancer		nivolumab, trametinib, sulindac	13,0	pembrolizumab	atezolizumab	avelumab	durvalumab	tislelizumab	pembrolizumab + chemotherapy	camrelizumab	atezolizumab + bevacizumab + paclitaxe + carboplatin	atezolizumab + nab-paclitaxel + carboplatin	cemiplimab	avelumab + axitinib	nivolumab + ipilimumab	atezolizumab + carboplatin + etoposide
PD-L1 +		141	Glioblastoma		nivolumab, cabozantinib	13,0	pembrolizumab	atezolizumab	avelumab	durvalumab	tislelizumab	pembrolizumab + chemotherapy	camrelizumab	atezolizumab + bevacizumab + paclitaxe + carboplatin	atezolizumab + nab-paclitaxel + carboplatin	cemiplimab	avelumab + axitinib	nivolumab + ipilimumab	atezolizumab + carboplatin + etoposide
PD-L1 +		A035	Lung adenocarcinoma		lenvatinib, atezolizumab	13,0	pembrolizumab	atezolizumab	avelumab	durvalumab	tislelizumab	pembrolizumab + chemotherapy	camrelizumab	atezolizumab + bevacizumab + paclitaxe + carboplatin	atezolizumab + nab-paclitaxel + carboplatin	cemiplimab	avelumab + axitinib	nivolumab + ipilimumab	atezolizumab + carboplatin + etoposide
PIK3C2B		A024	Breast cancer		pazopanib, everolimus
PIK3CA	p.E542K	19	Colorectal cancer	Pictilisib	trametinib	1,0	alpelisib + fulvestrant
PIK3CA	p.Q546R	20	Appendiceal cancer	Pictilisib	bevacizumab	1,0	alpelisib + fulvestrant
PIK3CA	p.H1047R	39	Colorectal cancer	Pictilisib	bevacizumab	1,0	alpelisib + fulvestrant
PIK3CA	p.E545K	44	Urothelial carcinoma	Pictilisib	pertuzumab, trastuzumab	1,0	alpelisib + fulvestrant
PIK3CA		51	Urothelial carcinoma	Alpelisib	olaparib, lenvatinib	1,0	alpelisib + fulvestrant
PIK3CA		66	Ovarian cancer	Pictilisib	lenvatinib, everolimus	1,0	alpelisib + fulvestrant
PIK3CA	p.E542K	86	Breast cancer	Pictilisib	dual p70S6K/Akt Inhibitor in clinical development, tamoxifen	1,0	alpelisib + fulvestrant
PIK3CA	p.C378Y	94	Cervical cancer	Pictilisib	olaparib, everolimus	1,0	alpelisib + fulvestrant
PIK3CA	p.H1047Y	94	Cervical cancer	Pictilisib	olaparib, everolimus	1,0	alpelisib + fulvestrant
PIK3CA	p.E545K	105	Breast cancer	Pictilisib	everolimus, lenvatinib,	1,0	alpelisib + fulvestrant
PIK3CA	p.I1058F	115	Colorectal cancer	Pictilisib	nivolumab, trametinib, sulindac	1,0	alpelisib + fulvestrant
PIK3CA	p.E545K	121	Breast cancer	Pictilisib	nivolumab	1,0	alpelisib + fulvestrant
PIK3CA	p.E545K	127	Anal squamous cell carcinoma	Pictilisib	dual p70S6K/Akt Inhibitor in clinical development	1,0	alpelisib + fulvestrant
PIK3CA	p.E365K	155	Glioblastoma	Pictilisib	nivolumab	1,0	alpelisib + fulvestrant
PIK3CA	p.R108H	A011	Endometrial cancer	Pictilisib	pembrolizumab, everolimus, sulindac	1,0	alpelisib + fulvestrant
PIK3CA	p.H1047R	A016	Breast cancer	Pictilisib	trametinib, pembrolizumab	1,0	alpelisib + fulvestrant
PIK3CA	p.H1047R	A021	Breast cancer	Pictilisib	everolimus, exemestane, pazopanib	1,0	alpelisib + fulvestrant
PIK3CA	p.H1047R	A024	Breast cancer	Pictilisib	pazopanib, everolimus	1,0	alpelisib + fulvestrant
PIK3CA	p.K111E	A026	Ovarian cancer	Pictilisib	trametinib, everolimus	1,0	alpelisib + fulvestrant
PIK3R1	p.N564D	A010	Breast cancer		everolimus, fulvestrant
PIK3R1	p.R577fs*3	A011	Endometrial cancer		pembrolizumab, everolimus, sulindac
POLE	p.R446Q	26	Colorectal cancer	Pembrolizumab	0
POLE	p.R446Q	89	Cholangiocarcinoma	Pembrolizumab	lenvatinib
PRKCI		140	Ovarian cancer		bevacizumab, olaparib
PRSS8		A018	Breast cancer		pembrolizumab
PTCH1	p.V1131M	119	Cholangiocarcinoma		vismodegib
PTEN		105	Breast cancer	AZD8186	everolimus, lenvatinib,
PTEN	p.G129R	155	Glioblastoma	AZD8186	nivolumab
PTEN	p.P96S	155	Glioblastoma	AZD8186	nivolumab
PTEN	p.V45fs*7	A011	Endometrial cancer	AZD8186	pembrolizumab, everolimus, sulindac
PTEN		A021	Breast cancer	AZD8186	everolimus, exemestane, pazopanib
RAD50	p.N934fs*6	A009	Esophageal adenocarcinoma		ramucirumab, lenvatinib
RAF1		51	Urothelial carcinoma		olaparib, lenvatinib
RB1	p.S474N	47	Skin squamous cell carcinoma		pembrolizumab
RB1	p.E31*	70	Cervical cancer		pembrolizumab
RB1	p.S230*	70	Cervical cancer		pembrolizumab
RB1	p.V654L	84	Ovarian cancer		sorafenib, bevacizumab
RB1	p.2107-1G>C	141	Glioblastoma		nivolumab, cabozantinib
RB1	p.S576*	A021	Breast cancer		everolimus, exemestane, pazopanib
RET	KIF5B-RET	A035	Lung adenocarcinoma	Selpercatinib	lenvatinib, atezolizumab
RICTOR		A001	Pancreatic ductal adenocarcinoma		crizotinib, trametinib
RNF43	p.S262*	51	Urothelial carcinoma		olaparib, lenvatinib
RNF43	p.G659fs*41	A011	Endometrial cancer		pembrolizumab, everolimus, sulindac
SETD2	p.R1592*	47	Skin squamous cell carcinoma		pembrolizumab
SF3B1		157	Breast cancer		BET Inhibitor in clinical development
SLIT2	p.611+2T>A	47	Skin squamous cell carcinoma		pembrolizumab
SMAD2	p.W132*	19	Colorectal cancer		trametinib
SMAD4	p.D351H	34	Hypopharyngeal squamous cell carcinoma		lenvatinib
SMAD4		101	Gallbladder cancer		everolimus, palbociclib
SMAD4	p.P356L	120	Colorectal cancer		cetuximab, trametinib
SMAD4	p.E337K	121	Breast cancer		nivolumab
SMAD4	p.V128M	122	Colorectal cancer		pertuzumab, trastuzumab
SMAD4	p.R445*	A032	Colorectal cancer		dabrafenib, trametinib, cetuximab
SMAD4		A045	Pancreatic ductal adenocarcinoma		trametinib, bevacizumab
SOX2		A040	Anaplastic astrocytoma		0
SOX9	p.T236fs*13	39	Colorectal cancer		bevacizumab
SOX9	p.Y420*	99	Colorectal cancer		trametinib, palbociclib, sulindac
SOX9	p.S403fs*1	115	Colorectal cancer		nivolumab, trametinib, sulindac
SPEN	p.1750-1insA	26	Colorectal cancer		0
SPEN	p.1750-2	26	Colorectal cancer		0
SPOP	p.M117V	94	Cervical cancer		olaparib, everolimus
SPTA1	p.R891*	26	Colorectal cancer		0
SPTA1	p.E1707K	47	Skin squamous cell carcinoma		pembrolizumab
STAT4		15	Dedifferentiated liposarcoma		palbociclib
TAF1	p.P163L	155	Glioblastoma		nivolumab
TBX3	p.D177fs*50	105	Breast cancer		everolimus, lenvatinib,
TERC		140	Ovarian cancer		bevacizumab, olaparib
TERT	124C>T	23	Colorectal cancer		vemurafenib, cetuximab
TERT	124C>T	44	Urothelial carcinoma		pertuzumab, trastuzumab
TERT	146C>T	47	Skin squamous cell carcinoma		pembrolizumab
TERT	124C>T	123	Colorectal cancer		0
TERT	124C>T	135	Glioblastoma		osimertinib, cabozantinib
TERT	124C>T	A040	Anaplastic astrocytoma		0
TERT	124C>T	A044	Paraganglioma		0
TET2		A037	Lung squamous cell carcinoma	Azacitidine	nivolumab, trametinib
TMB-High		47	Skin squamous cell carcinoma	Pembrolizumab	pembrolizumab	4,0	pembrolizumab	nivolumab	atezolizumab	tislelizumab
TMB-High		51	Urothelial carcinoma	Pembrolizumab	olaparib, lenvatinib	4,0	pembrolizumab	nivolumab	atezolizumab	tislelizumab
TMB-High		121	Breast cancer	Pembrolizumab	nivolumab	4,0	pembrolizumab	nivolumab	atezolizumab	tislelizumab
TMB-High		155	Glioblastoma	Pembrolizumab	nivolumab	4,0	pembrolizumab	nivolumab	atezolizumab	tislelizumab
TMB-High		A011	Endometrial cancer	Pembrolizumab	pembrolizumab, everolimus, sulindac	4,0	pembrolizumab	nivolumab	atezolizumab	tislelizumab
TMB-Int		39	Colorectal cancer		bevacizumab
TMB-Int		66	Ovarian cancer		lenvatinib, everolimus
TMB-Int		70	Cervical cancer		pembrolizumab
TMB-Int		99	Colorectal cancer		trametinib, palbociclib, sulindac
TMB-Int		102	Esophageal adenocarcinoma		nivolumab, palbociclib
TMB-Int		112	Gastroesophageal junction adenocarcinoma		pembrolizumab
TMB-Int		115	Colorectal cancer		nivolumab, trametinib, sulindac
TMB-Int		119	Cholangiocarcinoma		vismodegib
TMB-Int		156	Lung adenocarcinoma		trastuzumab, pertuzumab
TMB-Int		162	Multiple myeloma (bone marrow)		pembrolizumab
TMB-Int		A003	Breast cancer		carboplatin, veliparib
TMB-Int		A021	Breast cancer		everolimus, exemestane, pazopanib
TMB-Int		A032	Colorectal cancer		dabrafenib, trametinib, cetuximab
TMB-Int		A035	Lung adenocarcinoma		lenvatinib, atezolizumab
TMB-Int		A037	Lung squamous cell carcinoma		nivolumab, trametinib
TMB-Int		A042	Colorectal cancer		0
TMB-Int		A044	Paraganglioma		0
TMPRSS2	TMPRSS2-ERG	A033	Prostate cancer	Rucaparib	cabozantinib
TOP2A		A041	Breast cancer		trastuzumab, anastrazole
TP53	p.R248Q	9	Colorectal cancer		bevacizumab
TP53	p.R175H	19	Colorectal cancer		trametinib
TP53	p.R306*	20	Appendiceal cancer		bevacizumab
TP53	p.C135G	22	Ampullary adenocarcinoma		pertuzumab, trastuzumab
TP53	p.R156P	23	Colorectal cancer		vemurafenib, cetuximab
TP53	p.G266V	26	Colorectal cancer		0
TP53	p.T234C	30	Salivary gland cancer		vemurafenib
TP53	p.R282W	33	Pancreatic squamous cell carcinoma		trastuzumab, pertuzumab
TP53	p.R175H	34	Hypopharyngeal squamous cell carcinoma		lenvatinib
TP53	p.R282W	39	Colorectal cancer		bevacizumab
TP53	p.E287D	44	Urothelial carcinoma		pertuzumab, trastuzumab
TP53	p.R342*	47	Skin squamous cell carcinoma		pembrolizumab
TP53	p.V157F	48	Cholangio-hepatocellular carcinoma		sorafenib
TP53	p.H178fs*3	59	Ovarian cancer		bevacizumab
TP53	p.R248W	66	Ovarian cancer		lenvatinib, everolimus
TP53	p.S127Y	73	Glioblastoma		cabozantinib
TP53	p.M160_A161insAIYK	84	Ovarian cancer		sorafenib, bevacizumab
TP53	p.Q165*	84	Ovarian cancer		sorafenib, bevacizumab
TP53	p.P250_I251del	88	Fallopian tube cancer		trametinib, bevacizumab
TP53	p.H179R	91	Ovarian cancer		Wee-1 inhibitor in clinical development
TP53	p.R110L	99	Colorectal cancer		trametinib, palbociclib, sulindac
TP53	p.R175H	101	Gallbladder cancer		everolimus, palbociclib
TP53	p.D61fs*62	102	Esophageal adenocarcinoma		nivolumab, palbociclib
TP53	p.C176F	102	Esophageal adenocarcinoma		nivolumab, palbociclib
TP53	p.R209fs*6	105	Breast cancer		everolimus, lenvatinib,
TP53	p.R248W	112	Gastroesophageal junction adenocarcinoma		pembrolizumab
TP53	p.R175H	118	Pancreatic ductal adenocarcinoma		0
TP53	p.E285Q	121	Breast cancer		nivolumab
TP53	p.R280K	121	Breast cancer		nivolumab
TP53	p.E287*	121	Breast cancer		nivolumab
TP53	p.R175H	123	Colorectal cancer		0
TP53	p.R273H	140	Ovarian cancer		bevacizumab, olaparib
TP53	p.C176Y	152	Peritoneal carcinoma (likely ovarian primary)		trastuzumab, pertuzumab
TP53	p.Y205C	155	Glioblastoma		nivolumab
TP53	p.G266E	156	Lung adenocarcinoma		trastuzumab, pertuzumab
TP53	p.I50fs*2	A001	Pancreatic ductal adenocarcinoma		crizotinib, trametinib
TP53	p.R273H	A008	Cholangiocarcinoma		trastuzumab, bevacizumab, afatinib
TP53	p.K373fs*22+	A009	Esophageal adenocarcinoma		ramucirumab, lenvatinib
TP53	p.R248Q	A009	Esophageal adenocarcinoma		ramucirumab, lenvatinib
TP53	p.K132N	A012	Ovarian cancer		bevacizumab
TP53	p.E171del	A016	Breast cancer		trametinib, pembrolizumab
TP53	p.993+1G>A	A018	Breast cancer		pembrolizumab
TP53	p.Y205F	A021	Breast cancer		everolimus, exemestane, pazopanib
TP53	p.V73fs*76	A032	Colorectal cancer		dabrafenib, trametinib, cetuximab
TP53	p.R175H	A033	Prostate cancer		cabozantinib
TP53	p.S241*	A035	Lung adenocarcinoma		lenvatinib, atezolizumab
TP53	p.R306*	A037	Lung squamous cell carcinoma		nivolumab, trametinib
TP53	p.P191fs*15	A038	Ovarian cancer		bevacizumab
TP53	p.V197G	A045	Pancreatic ductal adenocarcinoma		trametinib, bevacizumab
TP533	p.E285K	44	Urothelial carcinoma		pertuzumab, trastuzumab
TSC1	p.Q516*	44	Urothelial carcinoma	Everolimus	pertuzumab, trastuzumab	1,0	everolimus
TSC1	p.W164*	155	Glioblastoma	Everolimus	nivolumab	1,0	everolimus
WT1		5	Dedifferentiated liposarcoma		palbociclib
WT1	p.K400*	A003	Breast cancer		carboplatin, veliparib
ZFP36L1	IGH-ZFP36L1	162	Multiple myeloma (bone marrow)		pembrolizumab
ZNF217		140	Ovarian cancer		bevacizumab, olaparib
ZNF217		A004	Gastroesophageal junction adenocarcinoma		cetuximab, palbociclib
ZNF217		A034	Breast cancer		everolimus, palbociclib, pazopanib, fulvestrant
ZNF703		66	Ovarian cancer		lenvatinib, everolimus
ZNF703		157	Breast cancer		BET Inhibitor in clinical development
ZNF703		A009	Esophageal adenocarcinoma		ramucirumab, lenvatinib
ZNF703		A021	Breast cancer		everolimus, exemestane, pazopanib
ZNF703		A024	Breast cancer		pazopanib, everolimus

## Sheet: comparison
Patient_id	Patient_molecular_alteration_profile	Extracted gene+alteration	Therapies administered in I-PREDICT	Therapies Match to Gene Alteration	Threapies annotated by Tri©DB	Therapies recommended by MOAlmanac (only those with FDA evidences or clinical guideline were listed)
2	HGF amplification, MET amplification	HGF amplification	crizotinib	crizotinib for HGF amplification (HGF is the MET ligand)
2	HGF amplification, MET amplification	MET amplification	crizotinib (FDA)	crizotinib for MET amplification	crizotinib (FDA)	crizotinib (FDA)
5	CDK4 amplification, MDM2 amplification, WT1 truncation intron 3	CDK4 amplification	palbociclib (FDA)	palbociclib for CDK4 amplification	palbociclib (FDA)	palbociclib (FDA)
7	KRAS G12R			No match administered
9	KRAS G12S, TP53 R248Q, APC T664fs*6	TP53 R248Q	bevacizumab	bevacizumab (VEGF antibody) for TP53 R248Q
15	CDK4 amplification, MDM2 amplification, STAT4 truncation exon 16	CDK4 amplification	palbociclib (FDA)	palbociclib for CDK4 amplification	palbociclib (FDA)	palbociclib (FDA)
19	KRAS G12A, PIK3CA E542K, TP53 R175H, BCL2L1 amplification, SMAD2 W132*	KRAS G12A	trametinib (DT)	trametinib for KRAS G12A
20	KRAS G12V, PIK3CA Q546R, TP53 R306*	TP53 R306*	bevacizumab	bevacizumab (VEGF antibody) for TP53 R306*
22	ERBB2 amplification, ERBB2 T733I, CDK6 amplification, TP53 C135G, APC G1499*, APC S1400*	ERBB2 amplification	pertuzumab (FDA)	pertuzumab and trastuzumab for ERBB2 amplification	pertuzumab (FDA)
22	ERBB2 amplification, ERBB2 T733I, CDK6 amplification, TP53 C135G, APC G1499*, APC S1400*	ERBB2 amplification	trastuzumab (FDA)	pertuzumab and trastuzumab for ERBB2 amplification	trastuzumab (FDA)	trastuzumab (FDA)
22	ERBB2 amplification, ERBB2 T733I, CDK6 amplification, TP53 C135G, APC G1499*, APC S1400*	ERBB2 T733I	pertuzumab (FDA)	pertuzumab and trastuzumab for ERBB2 T733I	pertuzumab (FDA)
22	ERBB2 amplification, ERBB2 T733I, CDK6 amplification, TP53 C135G, APC G1499*, APC S1400*	ERBB2 T733I	trastuzumab (FDA)	pertuzumab and trastuzumab for ERBB2 T733I	trastuzumab (FDA)
23	BRAF V600E, AKT1 E17K, CDKN2A p16INK4a R80* and p14ARF P94L, TP53 R156P, APC T1556fs*3, TERT promoter -124C>T	BRAF V600E	vemurafenib (FDA)	vemurafenib and cetuximab for BRAF V600E	vemurafenib (FDA)
23	BRAF V600E, AKT1 E17K, CDKN2A p16INK4a R80* and p14ARF P94L, TP53 R156P, APC T1556fs*3, TERT promoter -124C>T	BRAF V600E	cetuximab (NCCN)	vemurafenib and cetuximab for BRAF V600E	cetuximab (NCCN)	cetuximab (NCCN)
26	POLE R446Q, TP53 G266V, APC E1306*, SPEN Splice site 1750-2, 1750-1insA, SPTA1 R891*	POLE R446Q		No match administered		pembrolizumab
28	AKT1 E17K			No match administered
30	BRAF V600E, TP53 T234C	BRAF V600E	vemurafenib (FDA)	vemurafenib for BRAF V600E	vemurafenib (FDA)	dabrafenib + trametinib (FDA)
33	CDK4 amplification, ERBB2 amplification, ERBB3 amplification, KRAS G12R, CDKN2A p16INK4a L16fs*9, GLI1 amplification, TP53 R282W	ERBB2 amplification	pertuzumab (FDA)	trastuzumab and pertuzumab for ERBB2 amplification	pertuzumab (FDA)
33	CDK4 amplification, ERBB2 amplification, ERBB3 amplification, KRAS G12R, CDKN2A p16INK4a L16fs*9, GLI1 amplification, TP53 R282W	ERBB2 amplification	trastuzumab (FDA)	trastuzumab and pertuzumab for ERBB2 amplification	trastuzumab (FDA)	trastuzumab (FDA)
33	CDK4 amplification, ERBB2 amplification, ERBB3 amplification, KRAS G12R, CDKN2A p16INK4a L16fs*9, GLI1 amplification, TP53 R282W	ERBB3 amplification	pertuzumab (DT)	pertuzumab for ERBB3 amplification
	CDK4 amplification, ERBB2 amplification, ERBB3 amplification, KRAS G12R, CDKN2A p16INK4a L16fs*9, GLI1 amplification, TP53 R282W	CDK4 amplification				palbociclib (FDA)
34	BRCA2 M965fs*13, BRCA2 S884*, ERBB2 I767M, FGFR3 S249C, CDKN2A/B loss, TP53 R175H, BCORL1 Q851*, MLL3 Q2197*, SMAD4 D351H	FGFR3 S249C	lenvatinib (DT)	lenvatinib (FGFR and VEGFR inhibitor) for FGFR3 S249C		erdafitinib (FDA)
34	BRCA2 M965fs*13, BRCA2 S884*, ERBB2 I767M, FGFR3 S249C, CDKN2A/B loss, TP53 R175H, BCORL1 Q851*, MLL3 Q2197*, SMAD4 D351H	TP53 R175H	lenvatinib (DT)	lenvatinib (FGFR and VEGFR inhibitor) for TP53 R175H
39	KRAS G12D, ERBB4 T926M, PIK3CA H1047R, TP53 R282W, APC T1487fs*17, ARID1B R1977*, SOX9 T236fs*13	TP53 R282W	bevacizumab	bevacizumab (VEGF antibody)for TP53 R282W
44	ALK R284K, CCND1 amplification, ERBB2 amplification, ERBB2 S310Y, ERBB3 E332K, PIK3CA E545K, TSC1 Q516*, CDKN2A p16INK4a D84N and p14ARF R98Q, FGF19 amplification - equivocal*, FGF4 amplification - equivocal*, MYCL amplification, TP533 E285K, TP53 E287D, KDM5C E1318*, TERT promoter -124C>T	ERBB2 amplification	pertuzumab (FDA)	trastuzumab and pertuzumab for ERBB2 amplification	pertuzumab (FDA)
44	ALK R284K, CCND1 amplification, ERBB2 amplification, ERBB2 S310Y, ERBB3 E332K, PIK3CA E545K, TSC1 Q516*, CDKN2A p16INK4a D84N and p14ARF R98Q, FGF19 amplification - equivocal*, FGF4 amplification - equivocal*, MYCL amplification, TP533 E285K, TP53 E287D, KDM5C E1318*, TERT promoter -124C>T	ERBB2 amplification	trastuzumab (FDA)	trastuzumab and pertuzumab for ERBB2 amplification	trastuzumab (FDA)	trastuzumab (FDA)
44	ALK R284K, CCND1 amplification, ERBB2 amplification, ERBB2 S310Y, ERBB3 E332K, PIK3CA E545K, TSC1 Q516*, CDKN2A p16INK4a D84N and p14ARF R98Q, FGF19 amplification - equivocal*, FGF4 amplification - equivocal*, MYCL amplification, TP533 E285K, TP53 E287D, KDM5C E1318*, TERT promoter -124C>T	ERBB2 S310Y	pertuzumab (FDA)	trastuzumab and pertuzumab for ERBB2 S310Y	pertuzumab (FDA)	neratinib (FDA)
44	ALK R284K, CCND1 amplification, ERBB2 amplification, ERBB2 S310Y, ERBB3 E332K, PIK3CA E545K, TSC1 Q516*, CDKN2A p16INK4a D84N and p14ARF R98Q, FGF19 amplification - equivocal*, FGF4 amplification - equivocal*, MYCL amplification, TP533 E285K, TP53 E287D, KDM5C E1318*, TERT promoter -124C>T	ERBB2 S310Y	trastuzumab (FDA)	trastuzumab and pertuzumab for ERBB2 S310Y	trastuzumab (FDA)
44	ALK R284K, CCND1 amplification, ERBB2 amplification, ERBB2 S310Y, ERBB3 E332K, PIK3CA E545K, TSC1 Q516*, CDKN2A p16INK4a D84N and p14ARF R98Q, FGF19 amplification - equivocal*, FGF4 amplification - equivocal*, MYCL amplification, TP533 E285K, TP53 E287D, KDM5C E1318*, TERT promoter -124C>T	ERBB3 E332K	pertuzumab (DT)	pertuzumab for ERBB3 E332K		neratinib
47	BRCA1 E1375*, CTNNB1 S37F, NOTCH1 P1770S, NOTCH1 Q1810*, NOTCH1 T1997M, ASXL1 Q748*, CREBBP Q1245*, EPHA3 T215M, FANCE S241F, FANCL splice site 692-1G>A, KDM6A S1400*, KEAP1 R362Q, LRP1B loss exons 12-15, MAGI2 R766*, RB1 S474N, SETD2 R1592*, SLIT2 splice site 611+2T>A, SPTA1 E1707K, TERT promoter -146C>T, TP53 R342*	TMB-High	pembrolizumab (FDA)	pembrolizumab for TMB-High	pembrolizumab (FDA)	pembrolizumab (FDA)
48	TP53 V157F, JUN amplification	TP53 V157F	sorafenib	Sorafenib (VEGF(VEGFR inhibitor) for TP53 V157F
51	AKT2 amplification, BRIP1 truncation exon 19, PIK3CA H450_V461 > GS, RAF1 amplification, MDM2 amplification, MYC amplification, RNF43 S262*, ARID2 S889*, FRS2 amplification	BRIP1 truncation exon 19	olaparib (FDA)	olaparib for BRIP1 truncation exon 19	olaparib (FDA)	olaparib (FDA)
51	AKT2 amplification, BRIP1 truncation exon 19, PIK3CA H450_V461 > GS, RAF1 amplification, MDM2 amplification, MYC amplification, RNF43 S262*, ARID2 S889*, FRS2 amplification	FRS2 amplification	lenvatinib (DT)	lenvatinib for FRS2 amplification
53	CDK4 amplification, ATM F2558fs*5, ATM Q445*, MDM2 amplification, APC G1735fs*34, ARID2 S1057*, FRS2 amplification, KEAP1 loss	ATM F2558fs*5	olaparib (FDA)	olaparib for ATM F2558fs*5	olaparib (FDA)	BAY 1895344
53	CDK4 amplification, ATM F2558fs*5, ATM Q445*, MDM2 amplification, APC G1735fs*34, ARID2 S1057*, FRS2 amplification, KEAP1 loss	ATM Q445*	olaparib (FDA)	olaparib for ATM Q445*	olaparib (FDA)	BAY 1895344
53	CDK4 amplification, ATM F2558fs*5, ATM Q445*, MDM2 amplification, APC G1735fs*34, ARID2 S1057*, FRS2 amplification, KEAP1 loss	APC G1735fs*34	sulindac	sulindac for APC G1735fs*34
59	MDM2 amplification, TP53 H178fs*3, FGF10 amplification, FRS2 amplification, GATA6 amplification, LYN amplification	TP53 H178fs*3	bevacizumab	bevacizumab (VEGF antibody) for TP53 H178fs*3
61	MAP2K1 (MEK1) K57N, NF2 R466*	MEK1 K57N	trametinib (DT)	trametinib for MAP2K1 (MEK1) K57N		selumetinib (FDA)
61	MAP2K1 (MEK1) K57N, NF2 R466*	NF2 R466*	everolimus	everolimus for NF2 R466*
66	FGFR1 amplification, PIK3CA amplification, CDK12 L899fs*10, TP53 R248W, DNMT3A R882C, ZNF703 amplification	FGFR1 amplification	lenvatinib (DT)	lenvatinib (VEGFR and FGFR inhibitor) for FGFR1 amplification		infigratinib (FDA)
66	FGFR1 amplification, PIK3CA amplification, CDK12 L899fs*10, TP53 R248W, DNMT3A R882C, ZNF703 amplification	TP53 R248W	lenvatinib (DT)	lenvatinib (VEGFR and FGFR inhibitor) for TP53 R248W
66	FGFR1 amplification, PIK3CA amplification, CDK12 L899fs*10, TP53 R248W, DNMT3A R882C, ZNF703 amplification	PIK3CA amplification	everolimus (DT)	everolimus for PIK3CA amplification		pictilisib
70	FBXW7 R465H, CTNNB1 S37C, BCOR Q224*, BCOR Q990*, RB1 E31*, RB1 S230*	TMB-Intermediate	pembrolizumab	pembrolizumab for TMB-Intermediate
72	KRAS G12V	KRAS G12V	trametinib (DT)	trametinib for KRAS G12V		AMG510 (sotorasib)
73	IDH1 R132H, MET amplification, TP53 S127Y, ATRX A238fs*19, CDKN2A/B loss	MET amplification	cabozantinib (FDA)	cabozantinib for MET amplification	cabozantinib (FDA)	crizotinib (FDA)
74	KRAS G12V	KRAS G12V	trametinib (DT)	trametinib for KRAS G12V		AMG510 (sotorasib)
74	KRAS G12V	ER+	tamoxifen (FDA)	tamoxifen for ER+
84	TP53 M160_A161insAIYK, TP53 Q165*, RB1 V654L	TP53 M160_A161insAIYK	sorafenib	sorafenib (VEGFR inhibitor) and bevacizumab (VEGF antibody) for TP53 M160_A161insAIYK
84	TP53 M160_A161insAIYK, TP53 Q165*, RB1 V654L	TP53 M160_A161insAIYK	bevacizumab	sorafenib (VEGFR inhibitor) and bevacizumab (VEGF antibody) for TP53 M160_A161insAIYK
84	TP53 M160_A161insAIYK, TP53 Q165*, RB1 V654L	TP53 Q165*	sorafenib	sorafenib (VEGFR inhibitor) and bevacizumab (VEGF antibody) for TP53 Q165*
84	TP53 M160_A161insAIYK, TP53 Q165*, RB1 V654L	TP53 Q165*	bevacizumab	sorafenib (VEGFR inhibitor) and bevacizumab (VEGF antibody) for TP53 Q165*
86	PIK3CA E542K	PIK3CA E542K	dual p70S6K/Akt Inhibitor in clinical development	dual p70S6K/Akt Inhibitor for PIK3CA E542K		pictilisib
86	PIK3CA E542K	ER+	tamoxifen (FDA)	tamoxifen for ER+
88	KRAS Amplification, TP53 P250_I251del, CCNE1 amplification	KRAS amplification	trametinib (DT)	trametinib for KRAS amplification
88	KRAS Amplification, TP53 P250_I251del, CCNE1 amplification	TP53 P250_I251del	bevacizumab	bevacizumab (VEGF antibody) for TP53 P250_I251del
89	FGFR2-BICC2 fusion, POLE R446Q	FGFR2-BICC2 fusion	lenvatinib (DT)	lenvatinib for FGFR2-BICC2 fusion		pemigatinib (FDA)
91	BRCA1 K519fs*13, TP53 H179R	TP53 H179R	Wee-1 inhibitor in clinical development	Wee-1 inhibitor for TP53 H179R
92	EWSR1-NFATC2 fusion, MLL2 T1246M	EWSR1-NFATC2 fusion	everolimus	everolimus for EWSR1-NFATC2 fusion
92	EWSR1-NFATC2 fusion, MLL2 T1246M	EWSR1-NFATC2 fusion	ceritinib	ceritinib, which has IGFR inhibitory activity for EWSR1-NFATC2 fusion, which activates IGFR
94	BRCA1 S1253fs*10, PIK3CA C378Y, PIK3CA H1047Y, NOTCH1 R1586C, SPOP M117V	BRCA1 S1253fs*10	olaparib (FDA)	olaparib for BRCA1 S1253fs*10	olaparib (FDA)	olaparib (FDA)
94	BRCA1 S1253fs*10, PIK3CA C378Y, PIK3CA H1047Y, NOTCH1 R1586C, SPOP M117V	PIK3CA C378Y	everolimus (DT)	everolimus for PIK3CA C378Y		pictilisib
94	BRCA1 S1253fs*10, PIK3CA C378Y, PIK3CA H1047Y, NOTCH1 R1586C, SPOP M117V	PIK3CA H1047Y	everolimus (DT)	everolimus for PIK3CA H1047Y		pictilisib
97	FANCL Q71*	FANCL Q71*		No match administered		olaparib (FDA)
99	KRAS G12D, APC K1165*, APC P1373fs*10, CDKN2A P14ARF S73R, SOX9 Y420*, TP53 R110L	KRAS G12D	trametinib (DT)	trametinib for KRAS G12D		AMG510 (sotorasib)
99	KRAS G12D, APC K1165*, APC P1373fs*10, CDKN2A P14ARF S73R, SOX9 Y420*, TP53 R110L	CDKN2A P14ARF S73R	palbociclib	palbociclib for CDKN2A P14ARF S73R
99	KRAS G12D, APC K1165*, APC P1373fs*10, CDKN2A P14ARF S73R, SOX9 Y420*, TP53 R110L	APC K1165*	sulindac	sulindac for APC K1165*
99	KRAS G12D, APC K1165*, APC P1373fs*10, CDKN2A P14ARF S73R, SOX9 Y420*, TP53 R110L	APC P1373fs*10	sulindac	sulindac for APC P1373fs*10
101	AKT2 amplification, CCND1 amplification, CDKN2A/B loss, SMAD4 loss, TP53 R175H	AKT2 amplification	everolimus (DT)	everolimus for AKT2 amplification
101	AKT2 amplification, CCND1 amplification, CDKN2A/B loss, SMAD4 loss, TP53 R175H	CCND1 amplification	palbociclib	palbociclib for CCND1 amplification		palbociclib
101	AKT2 amplification, CCND1 amplification, CDKN2A/B loss, SMAD4 loss, TP53 R175H	CDKN2A/B loss	palbociclib	palbociclib for CDKN2A/B loss		EPZ015666
102	CDKN2A/B loss, TP53 C176F, TP53 D61fs*62, EP300 P925T	TMB-Intermediate	nivolumab	nivolumab for TMB-Intermediate
	CDKN2A/B loss, TP53 C176F, TP53 D61fs*62, EP300 P925T	CDKN2A/B loss				EPZ015666
102	CDKN2A/B loss, TP53 C176F, TP53 D61fs*62, EP300 P925T	PDL-1 (IHC) positive	nivolumab (FDA)	nivolumab for PDL-1 (IHC) positive	nivolumab (FDA)
102	CDKN2A/B loss, TP53 C176F, TP53 D61fs*62, EP300 P925T	CDKN2A/B loss	palbociclib	palbociclib for CDKN2A/B loss
105	PIK3CA E545K, PTEN Loss, JAK3 R403H, CDH1 Q449*, TBX3 D177fs*50, TP53 R209fs*6	PIK3CA E545K	everolimus (DT)	everolimus for PIK3CA E545K		pictilisib
105	PIK3CA E545K, PTEN Loss, JAK3 R403H, CDH1 Q449*, TBX3 D177fs*50, TP53 R209fs*6	PTEN Loss	everolimus (DT)	everolimus for PTEN Loss		AZD8186
105	PIK3CA E545K, PTEN Loss, JAK3 R403H, CDH1 Q449*, TBX3 D177fs*50, TP53 R209fs*6	TP53 R209fs*6	lenvatinib (DT)	lenvatinib (VEGFR inhibitor) for TP53 R209fs*6
112	NUP214-ABL1 fusion, CCNE1 amplification, NOTCH1 R365C, TP53 R248W	TMB-Intermediate	pembrolizumab	pembrolizumab for TMB-Intermediate
	NUP214-ABL1 fusion, CCNE1 amplification, NOTCH1 R365C, TP53 R248W	CCNE1 amplification				bortezomib
115	KRAS G12V, ATM H448fs*36, PIK3CA I1058F, APC R876*, APC T1556fs*3, DNMT3A W860, SOX9 S403fs*1	TMB-Intermediate	nivolumab	nivolumab for TMB-Intermediate
115	KRAS G12V, ATM H448fs*36, PIK3CA I1058F, APC R876*, APC T1556fs*3, DNMT3A W860, SOX9 S403fs*1	PD-L1 (IHC) low positive	nivolumab (FDA)	nivolumab for PD-L1 (IHC) low positive	nivolumab (FDA)
115	KRAS G12V, ATM H448fs*36, PIK3CA I1058F, APC R876*, APC T1556fs*3, DNMT3A W860, SOX9 S403fs*1	KRAS G12V	trametinib (DT)	trametinib for KRAS G12V		AMG510 (sotorasib)
115	KRAS G12V, ATM H448fs*36, PIK3CA I1058F, APC R876*, APC T1556fs*3, DNMT3A W860, SOX9 S403fs*1	APC R876*	sulindac	sulindac for APC R876*
115	KRAS G12V, ATM H448fs*36, PIK3CA I1058F, APC R876*, APC T1556fs*3, DNMT3A W860, SOX9 S403fs*1	APC T1556fs*3	sulindac	sulindac for APC T1556fs*3
	KRAS G12V, ATM H448fs*36, PIK3CA I1058F, APC R876*, APC T1556fs*3, DNMT3A W860, SOX9 S403fs*1	PIK3CA I1058F				pictilisib
118	KRAS G12V, CDKN2A P14ARF rearrangement exon 1, TP53 R175H	KRAS G12V		No match administered		AMG510 (sotorasib)
119	PTCH1 V1131M, ARID1A R1026fs*13, BAP1 D672G, CDKN2A/B loss	PTCH1 V1131M	vismodegib (DT)	vismodegib for PTCH1 V1131M
120	KRAS G13D, APC R283*, APC T1556fs*3, BCOR V1188fs*12, EPHA7 R69*, AMER1 R497*, SMAD4 P356L	KRAS G13D	cetuximab (DT)	cetuximab and trametinib for KRAS G13D
120	KRAS G13D, APC R283*, APC T1556fs*3, BCOR V1188fs*12, EPHA7 R69*, AMER1 R497*, SMAD4 P356L	KRAS G13D	trametinib (DT)	cetuximab and trametinib for KRAS G13D		AMG510 (sotorasib)
120	KRAS G13D, APC R283*, APC T1556fs*3, BCOR V1188fs*12, EPHA7 R69*, AMER1 R497*, SMAD4 P356L	SMAD4 P356L	cetuximab (DT)	cetuximab and trametinib for SMAD4
120	KRAS G13D, APC R283*, APC T1556fs*3, BCOR V1188fs*12, EPHA7 R69*, AMER1 R497*, SMAD4 P356L	SMAD4 P356L	trametinib (DT)	cetuximab and trametinib for SMAD4
	ERBB2 D769H, MTOR T1834_T1837del, PIK3CA E545K, BRIP1 R798Q, ATM R3008H, BCOR S1717, CDH1 P260L, CDKN1B splice site 476-1G>T, MAP2K4 S184L, SMAD4 E337K, TP53 E285Q, TP53 R280K, TP53 E287	BRIP1 R798Q				olaparib (FDA)
121	ERBB2 D769H, MTOR T1834_T1837del, PIK3CA E545K, BRIP1 R798Q, ATM R3008H, BCOR S1717, CDH1 P260L, CDKN1B splice site 476-1G>T, MAP2K4 S184L, SMAD4 E337K, TP53 E285Q, TP53 R280K, TP53 E287	TMB-High	nivolumab	nivolumab for TMB-High		pembrolilzumab (FDA)
	KRAS G12V, ERBB2 amplification, ERBB2 D769Y, ERBB2 S310Y, PARK2 Q34fs*5, APC E1494fs*13, APC R876*, CDKN1B Q163, SMAD4 V128M	ERBB2 amplification				trastuzumab (FDA)
122	KRAS G12V, ERBB2 amplification, ERBB2 D769Y, ERBB2 S310Y, PARK2 Q34fs*5, APC E1494fs*13, APC R876*, CDKN1B Q163, SMAD4 V128M	ERBB2 D769Y	pertuzumab (FDA)	pertuzumab and trastuzumab for ERBB2 D769Y	pertuzumab (FDA)	neratinib (FDA)
122	KRAS G12V, ERBB2 amplification, ERBB2 D769Y, ERBB2 S310Y, PARK2 Q34fs*5, APC E1494fs*13, APC R876*, CDKN1B Q163, SMAD4 V128M	ERBB2 D769Y	trastuzumab (FDA)	pertuzumab and trastuzumab for ERBB2 D769Y	trastuzumab (FDA)
122	KRAS G12V, ERBB2 amplification, ERBB2 D769Y, ERBB2 S310Y, PARK2 Q34fs*5, APC E1494fs*13, APC R876*, CDKN1B Q163, SMAD4 V128M	ERBB2 R678Q	pertuzumab (FDA)	pertuzumab and trastuzumab for ERBB2 R678Q	pertuzumab (FDA)
122	KRAS G12V, ERBB2 amplification, ERBB2 D769Y, ERBB2 S310Y, PARK2 Q34fs*5, APC E1494fs*13, APC R876*, CDKN1B Q163, SMAD4 V128M	ERBB2 R678Q	trastuzumab (FDA)	pertuzumab and trastuzumab for ERBB2 R678Q	trastuzumab (FDA)
122	KRAS G12V, ERBB2 amplification, ERBB2 D769Y, ERBB2 S310Y, PARK2 Q34fs*5, APC E1494fs*13, APC R876*, CDKN1B Q163, SMAD4 V128M	ERBB2 S310Y	pertuzumab (FDA)	pertuzumab and trastuzumab for ERBB2 S310Y	pertuzumab (FDA)	neratinib (FDA)
122	KRAS G12V, ERBB2 amplification, ERBB2 D769Y, ERBB2 S310Y, PARK2 Q34fs*5, APC E1494fs*13, APC R876*, CDKN1B Q163, SMAD4 V128M	ERBB2 S310Y	trastuzumab (FDA)	pertuzumab and trastuzumab for ERBB2 S310Y	trastuzumab (FDA)
122	KRAS G12V, ERBB2 amplification, ERBB2 D769Y, ERBB2 S310Y, PARK2 Q34fs*5, APC E1494fs*13, APC R876*, CDKN1B Q163, SMAD4 V128M	SMAD4 V128M	pertuzumab	pertuzumab and trastuzumab for SMAD4
122	KRAS G12V, ERBB2 amplification, ERBB2 D769Y, ERBB2 S310Y, PARK2 Q34fs*5, APC E1494fs*13, APC R876*, CDKN1B Q163, SMAD4 V128M	SMAD4 V128M	trastuzumab	pertuzumab and trastuzumab for SMAD4
	KRAS G12V, ERBB2 amplification, ERBB2 D769Y, ERBB2 S310Y, PARK2 Q34fs*5, APC E1494fs*13, APC R876*, CDKN1B Q163, SMAD4 V128M	KRAS G12V				AMG510 (sotorasib)
123	FLT4 G71R, NRAS G12V, BRAF D594G, CTNNB1 K335I, CTNNB1 T257I, MYC amplification, TERT promoter -124C>T, TP53 R175H	BRAF D594G		No match administered		Cetuximab + Encorafenib (FDA)
127	PIK3CA E545K, MLL2 Q2553, MLL2 Y2199fs*65	PIK3CA E545K	dual p70S6K/Akt Inhibitor in clinical development	dual p70S6K/Akt Inhibitor for PIK3CA E545K		pictilisib
132	KRAS G12S, APC E1353fs*21	KRAS G12S		No match administered		AMG510 (sotorasib)
135	EGFR A289T, EGFR A289V, EGFR amplification, EGFRvIII, EGFR R108K, EGFR R324L, MET amplification, CDKN2A loss, KEL amplification, TERT promoter -124C>T	EGFR mutations	osimertinib (FDA)	osimertinib for EGFR mutations	osimertinib (FDA)	osimertinib (FDA)
135	EGFR A289T, EGFR A289V, EGFR amplification, EGFRvIII, EGFR R108K, EGFR R324L, MET amplification, CDKN2A loss, KEL amplification, TERT promoter -124C>T	MET amplification	cabozantinib (FDA)	cabozantinib for MET amplification	cabozantinib (FDA)	crizotinib (FDA)
140	AURKA amplification, GNAS amplification, LYN amplification, PRKCI amplification, TP53 R273H, TERC amplification, ZNF217 amplification	TP53 R273H	bevacizumab	bevacizumab (VEGF antibody) for TP53 R273H
140	AURKA amplification, GNAS amplification, LYN amplification, PRKCI amplification, TP53 R273H, TERC amplification, ZNF217 amplification	AURKA amplification	olaparib	olaparib for aurora kinase amplification		danusertib
141	CD274 (PD-L1) amplification, CDK4 amplification, KDR amplification, KIT amplification, MET amplification, PDCD1LG2 (PD-L2) amplification, PDGFRA amplification, MDM2 amplification, CDKN2A/B loss, FRS2 amplification, JAK2 amplification, RB1 splice site 2107-1G>C	PD-L1 amplification	nivolumab (FDA)	nivolumab for CD274 (PD-L1) amplification	nivolumab (FDA)	pembrolizumab (FDA)
141	CD274 (PD-L1) amplification, CDK4 amplification, KDR amplification, KIT amplification, MET amplification, PDCD1LG2 (PD-L2) amplification, PDGFRA amplification, MDM2 amplification, CDKN2A/B loss, FRS2 amplification, JAK2 amplification, RB1 splice site 2107-1G>C	PD-L2 amplification	nivolumab	nivolumab for PDCD1LG2 (PD-L2) amplification
141	CD274 (PD-L1) amplification, CDK4 amplification, KDR amplification, KIT amplification, MET amplification, PDCD1LG2 (PD-L2) amplification, PDGFRA amplification, MDM2 amplification, CDKN2A/B loss, FRS2 amplification, JAK2 amplification, RB1 splice site 2107-1G>C	PD-L1 (IHC) low positive	nivolumab (FDA)	nivolumab for PD-L1 (IHC) low positive	nivolumab (FDA)
141	CD274 (PD-L1) amplification, CDK4 amplification, KDR amplification, KIT amplification, MET amplification, PDCD1LG2 (PD-L2) amplification, PDGFRA amplification, MDM2 amplification, CDKN2A/B loss, FRS2 amplification, JAK2 amplification, RB1 splice site 2107-1G>C	MET amplification	cabozantinib (FDA)	cabozantinib for MET amplification	cabozantinib (FDA)	crizotinib (FDA)
141	CD274 (PD-L1) amplification, CDK4 amplification, KDR amplification, KIT amplification, MET amplification, PDCD1LG2 (PD-L2) amplification, PDGFRA amplification, MDM2 amplification, CDKN2A/B loss, FRS2 amplification, JAK2 amplification, RB1 splice site 2107-1G>C	KDR (VEGFR2) amplification	cabozantinib	cabozantinib for KDR (VEGFR2) amplification
152	ERBB2 amplification, MYC amplification, TP53 C176Y, EPHA3 amplification	ERBB2 amplification	trastuzumab (FDA)	trastuzumab and pertuzumab for ERBB2 amplification	trastuzumab (FDA)	trastuzumab (FDA)
152	ERBB2 amplification, MYC amplification, TP53 C176Y, EPHA3 amplification	ERBB2 amplification	pertuzumab (FDA)	trastuzumab and pertuzumab for ERBB2 amplification	pertuzumab (FDA)
155	PIK3CA E365K, PTEN G129R, PTEN P96S, TSC1 W164, IDH2 R172G, ACVR1B R257H, ATR W2565, ATRX R1739, CDKN2/AB loss, NTRK3 I508T, TAF1 P163L, TP53 Y205C	TMB-High	nivolumab	nivolumab for TMB-High		pembrolizumab (FDA)
156	ERBB2 amplification, TP53 G266E	ERBB2 amplification	trastuzumab (FDA)	trastuzumab and pertuzumab for ERBB2 amplification	trastuzumab (FDA)	trastuzumab (FDA)
156	ERBB2 amplification, TP53 G266E	ERBB2 amplification	pertuzumab (FDA)	trastuzumab and pertuzumab for ERBB2 amplification	pertuzumab (FDA)
157	CCND1 amplification, FGFR1 amplification, HRAS amplification, MYC amplification, FGF19 amplification, FGF3 amplification, FGF4 amplification, SF3B1 amplification, ZNF703 amplification	MYC amplification	BET Inhibitor in clinical development	BET inhibitor for MYC amplification
162	IGH-ZFP36L1 rearrangement, DNMT3A R736H	TMB-Intermediate	pembrolizumab	pembrolizumab for TMB-Intermediate
163	FGFR1 K656E	FGFR1 K656E	lenvatinib (DT)	lenvatinib for FGFR1 K656E
A001	AKT1 E17K, HGF amplification, KRAS amplification, KRAS G12V, CCND2 amplification, RICTOR amplification, TP53 I50fs*2, CDKN2A/B loss, FGF10 amplification, FGF23 amplification, FGF6 amplification, KDM5A amplification, MAP2K4 loss	HGF amplification	crizotinib (DT)	crizotinib for HGF amplification (HGF is MET ligand)
A001	AKT1 E17K, HGF amplification, KRAS amplification, KRAS G12V, CCND2 amplification, RICTOR amplification, TP53 I50fs*2, CDKN2A/B loss, FGF10 amplification, FGF23 amplification, FGF6 amplification, KDM5A amplification, MAP2K4 loss	KRAS amplification	trametinib (DT)	trametinib for KRAS amplification
A001	AKT1 E17K, HGF amplification, KRAS amplification, KRAS G12V, CCND2 amplification, RICTOR amplification, TP53 I50fs*2, CDKN2A/B loss, FGF10 amplification, FGF23 amplification, FGF6 amplification, KDM5A amplification, MAP2K4 loss	KRAS G12V	trametinib (DT)	trametinib for KRAS G12V		AMG510 (sotorasib)
A003	BRCA2 Q2157fs*18, PALB2 E180*, ESR1 Y537S, WT1 K400*	BRCA2 Q2157fs*18	carboplatin + veliparib	Carboplatin and veliparib for BRCA2 Q2157fs*18		niraparib (FDA)
A003	BRCA2 Q2157fs*18, PALB2 E180*, ESR1 Y537S, WT1 K400*	PALB2 E180*	carboplatin + veliparib	Carboplatin and veliparib for PALB2 E180*		olaparib (FDA)
A004	CCND1 amplification, EGFR amplification, ATM splice site 2124+1G>T, AURKA amplification, MYC amplification, ARFRP1 amplification, ARID1A Y229*, CDKN2A/B loss, EMSY amplification, FGFR1 amplification, FGF3 amplification, FGF4 amplification, GNAS amplification, KAT6A amplification, ZNF217 amplification	EGFR amplification	cetuximab (FDA)	cetuximab for EGFR amplification	cetuximab (FDA)	gefitinib
A004	CCND1 amplification, EGFR amplification, ATM splice site 2124+1G>T, AURKA amplification, MYC amplification, ARFRP1 amplification, ARID1A Y229*, CDKN2A/B loss, EMSY amplification, FGFR1 amplification, FGF3 amplification, FGF4 amplification, GNAS amplification, KAT6A amplification, ZNF217 amplification	CCND1 amplification	palbociclib	palbociclib for CCND1 amplification		palbociclib
	CCND1 amplification, EGFR amplification, ATM splice site 2124+1G>T, AURKA amplification, MYC amplification, ARFRP1 amplification, ARID1A Y229*, CDKN2A/B loss, EMSY amplification, FGFR1 amplification, FGF3 amplification, FGF4 amplification, GNAS amplification, KAT6A amplification, ZNF217 amplification	FGFR1 amplification				infigratinib (FDA)
A008	ERBB2 amplification, ERBB3 V104L, CDKN2A/B loss, TP53 R273H	EGFR amplification	trastuzumab (FDA)	trastuzumab and afatinib for ERBB2 amplification	trastuzumab (FDA)	trastuzumab (FDA)
A008	ERBB2 amplification, ERBB3 V104L, CDKN2A/B loss, TP53 R273H	EGFR amplification	afatinib	trastuzumab and afatinib for ERBB2 amplification
A008	ERBB2 amplification, ERBB3 V104L, CDKN2A/B loss, TP53 R273H	ERBB3 V104L	afatinib (DT)	afatinib for ERBB3 V104L		neratinib
A008	ERBB2 amplification, ERBB3 V104L, CDKN2A/B loss, TP53 R273H	TP53 R273H	bevacizumab	bevacizumab for TP53 R273H
A009	FGFR1 amplification, CCNE1 amplification, TP53 K373fs*22+, TP53 R248Q, BLM N515fs*16, CSF1R duplication exons 2-8, MLL2 S3199fs*3, RAD50 N934fs*6, ZNF703 amplification	FGFR1 amplification	lenvatinib (DT)	lenvatinib for FGFR1 amplification		infigratinib (FDA)
A009	FGFR1 amplification, CCNE1 amplification, TP53 K373fs*22+, TP53 R248Q, BLM N515fs*16, CSF1R duplication exons 2-8, MLL2 S3199fs*3, RAD50 N934fs*6, ZNF703 amplification	TP53 K373fs*22+	lenvatinib (DT)	lenvatinib for TP53 K373fs*22+
A009	FGFR1 amplification, CCNE1 amplification, TP53 K373fs*22+, TP53 R248Q, BLM N515fs*16, CSF1R duplication exons 2-8, MLL2 S3199fs*3, RAD50 N934fs*6, ZNF703 amplification	TP53 R248Q	lenvatinib (DT)	lenvatinib for TP53 R248Q
A009	FGFR1 amplification, CCNE1 amplification, TP53 K373fs*22+, TP53 R248Q, BLM N515fs*16, CSF1R duplication exons 2-8, MLL2 S3199fs*3, RAD50 N934fs*6, ZNF703 amplification	TP53 K373fs*22+	ramucirumab	ramucirumab (VEGFR2 antibody) for TP53 K373fs*22+
A009	FGFR1 amplification, CCNE1 amplification, TP53 K373fs*22+, TP53 R248Q, BLM N515fs*16, CSF1R duplication exons 2-8, MLL2 S3199fs*3, RAD50 N934fs*6, ZNF703 amplification	TP53 K373fs*22+ and TP53 R248Q	ramucirumab	lenvatinib for FGFR1 amplification, TP53 K373fs*22+ and TP53 R248Q; ramucirumab (VEGFR2 antibody) for TP53 K373fs*22+ and TP53 R248Q
A010	PIK3R1 N564D, ESR1 D538G		everolimus	everolimus for PIK3R1 N564D
A010	PIK3R1 N564D, ESR1 D538G	ESR1 D538G	fulvestrant (FDA)	fulvestrant for ESR1 D538G	fulvestrant (FDA)
A011	CTNNB1 T41A, PIK3CA R108H, PTEN V45fs*7, RNF43 G659fs*41, BCOR N1425S, CIC S1044fs*106, GATA2 G200fs*18, MLL2 H3037fs*34, PAX5 Y370fs*23+, PIK3R1 R577fs*3	TMB-High	pembrolizumab (FDA)	pembrolizumab for TMB-High	pembrolizumab (FDA)	pembrolizumab (FDA)
A011	CTNNB1 T41A, PIK3CA R108H, PTEN V45fs*7, RNF43 G659fs*41, BCOR N1425S, CIC S1044fs*106, GATA2 G200fs*18, MLL2 H3037fs*34, PAX5 Y370fs*23+, PIK3R1 R577fs*3	MSI-High	pembrolizumab (FDA)	pembrolizumab for MSI-High	pembrolizumab (FDA)	pembrolizumab (FDA)
A011	CTNNB1 T41A, PIK3CA R108H, PTEN V45fs*7, RNF43 G659fs*41, BCOR N1425S, CIC S1044fs*106, GATA2 G200fs*18, MLL2 H3037fs*34, PAX5 Y370fs*23+, PIK3R1 R577fs*3	CTNNB1 T41A	sulindac	sulindac for CTNNB1 T41A
A011	CTNNB1 T41A, PIK3CA R108H, PTEN V45fs*7, RNF43 G659fs*41, BCOR N1425S, CIC S1044fs*106, GATA2 G200fs*18, MLL2 H3037fs*34, PAX5 Y370fs*23+, PIK3R1 R577fs*3	PIK3CA R108H	everolimus (DT)	everolimus for PIK3CA R108H		pictilisib
A011	CTNNB1 T41A, PIK3CA R108H, PTEN V45fs*7, RNF43 G659fs*41, BCOR N1425S, CIC S1044fs*106, GATA2 G200fs*18, MLL2 H3037fs*34, PAX5 Y370fs*23+, PIK3R1 R577fs*3	PTEN V45fs*7	everolimus (DT)	everolimus for PTEN V45fs*7		AZD8186
A011	CTNNB1 T41A, PIK3CA R108H, PTEN V45fs*7, RNF43 G659fs*41, BCOR N1425S, CIC S1044fs*106, GATA2 G200fs*18, MLL2 H3037fs*34, PAX5 Y370fs*23+, PIK3R1 R577fs*3	PIK3R1 R577fs*3	everolimus (DT)	everolimus for PIK3R1 R577fs*3
A012	MYC amplification, TP53 K132N	TP53 K132N	bevacizumab	bevacizumab for TP53 K132N
A016	AKT2 amplification, PIK3CA H1047R, CD274 amplification, FLT4 amplification, PDCD1LG2 amplification, AURKA amplification, MYC amplification, AXL amplification, CCNE1 amplification, GNAS amplification, JAK2 amplification, LYN amplification, TP53 E171del	PD-L1 amplification	pembrolizumab (FDA)	pembrolizumab for CD274 (PD-L1) amplification	pembrolizumab (FDA)	pembrolizumab (FDA)
A016	AKT2 amplification, PIK3CA H1047R, CD274 amplification, FLT4 amplification, PDCD1LG2 amplification, AURKA amplification, MYC amplification, AXL amplification, CCNE1 amplification, GNAS amplification, JAK2 amplification, LYN amplification, TP53 E171del	PD-L2 amplification	pembrolizumab	pembrolizumab for PDCD1LG2 (PD-L2) amplification
A016	AKT2 amplification, PIK3CA H1047R, CD274 amplification, FLT4 amplification, PDCD1LG2 amplification, AURKA amplification, MYC amplification, AXL amplification, CCNE1 amplification, GNAS amplification, JAK2 amplification, LYN amplification, TP53 E171del	GNAS amplification	trametinib	trametinib for GNAS amplification
A018	CD274 amplification, PDCD1LG2 amplification, JAK2 amplification, KAT6A amplification, PRSS8 amplification, TP53 splice site 993+1G>A, CCND2 amplification, FGF23 amplification, FGF6 amplification, LZTR1 amplification	PD-L1 amplification	pembrolizumab (FDA)	pembrolizumab for CD274 (PD-L1) amplification	pembrolizumab (FDA)	pembrolizumab (FDA)
A018	CD274 amplification, PDCD1LG2 amplification, JAK2 amplification, KAT6A amplification, PRSS8 amplification, TP53 splice site 993+1G>A, CCND2 amplification, FGF23 amplification, FGF6 amplification, LZTR1 amplification	PD-L2 amplification	pembrolizumab	pembrolizumab for PDCD1LG2 (PD-L2) amplification
A021	AKT1 amplification, PIK3CA H1047R, PTEN loss exons 1-2, FGFR1 amplification, FGFR2 amplification, MYC amplification, MLL3 R41C, KAT6A amplification, RB1 S576*, TP53 Y205F, ZNF703 amplification	AKT1 amplification-equiv	everolimus (DT)	everolimus for AKT1 amplification-equiv
A021	AKT1 amplification, PIK3CA H1047R, PTEN loss exons 1-2, FGFR1 amplification, FGFR2 amplification, MYC amplification, MLL3 R41C, KAT6A amplification, RB1 S576*, TP53 Y205F, ZNF703 amplification	PIK3CA H1047R	everolimus (DT)	everolimus for PIK3CA H1047R		pictilisib
A021	AKT1 amplification, PIK3CA H1047R, PTEN loss exons 1-2, FGFR1 amplification, FGFR2 amplification, MYC amplification, MLL3 R41C, KAT6A amplification, RB1 S576*, TP53 Y205F, ZNF703 amplification	PTEN loss exons 1-2	everolimus (DT)	everolimus for PTEN loss exons 1-2		AZD8186
A021	AKT1 amplification, PIK3CA H1047R, PTEN loss exons 1-2, FGFR1 amplification, FGFR2 amplification, MYC amplification, MLL3 R41C, KAT6A amplification, RB1 S576*, TP53 Y205F, ZNF703 amplification	FGFR2 amplification	pazopanib (DT)	pazopanib for FGFR2 amplification		infigratinib (FDA)
A021	AKT1 amplification, PIK3CA H1047R, PTEN loss exons 1-2, FGFR1 amplification, FGFR2 amplification, MYC amplification, MLL3 R41C, KAT6A amplification, RB1 S576*, TP53 Y205F, ZNF703 amplification	TP53 Y205Y	pazopanib (DT)	pazopanib for TP53 Y205Y
A021	AKT1 amplification, PIK3CA H1047R, PTEN loss exons 1-2, FGFR1 amplification, FGFR2 amplification, MYC amplification, MLL3 R41C, KAT6A amplification, RB1 S576*, TP53 Y205F, ZNF703 amplification	ER+	exemestane	exemestane for ER (IHC) positive.
	PIK3CA H1047R, FGFR1 amplification, FLT3 amplification, KRAS amplification, ATM Q1274*, CCND2 amplification, MDM2 amplification, MDM4 amplification, CDK8 amplification, FGF23 amplification, FGF6 amplification, FRS2 amplification, KDM5A amplification, MCL1 amplification, KAT6A amplification, PIK3C2B amplification, ZNF703 amplification	FGFR1 amplification				infigratinib (FDA)
A024	PIK3CA H1047R, FGFR1 amplification, FLT3 amplification, KRAS amplification, ATM Q1274*, CCND2 amplification, MDM2 amplification, MDM4 amplification, CDK8 amplification, FGF23 amplification, FGF6 amplification, FRS2 amplification, KDM5A amplification, MCL1 amplification, KAT6A amplification, PIK3C2B amplification, ZNF703 amplification	PIK3CA H1047R	everolimus (DT)	everolimus for PIK3CA H1047R		pictilisib
A024	PIK3CA H1047R, FGFR1 amplification, FLT3 amplification, KRAS amplification, ATM Q1274*, CCND2 amplification, MDM2 amplification, MDM4 amplification, CDK8 amplification, FGF23 amplification, FGF6 amplification, FRS2 amplification, KDM5A amplification, MCL1 amplification, KAT6A amplification, PIK3C2B amplification, ZNF703 amplification	FGF23 amplification	pazopanib (DT)	pazopanib for FGF23 amplification
A024	PIK3CA H1047R, FGFR1 amplification, FLT3 amplification, KRAS amplification, ATM Q1274*, CCND2 amplification, MDM2 amplification, MDM4 amplification, CDK8 amplification, FGF23 amplification, FGF6 amplification, FRS2 amplification, KDM5A amplification, MCL1 amplification, KAT6A amplification, PIK3C2B amplification, ZNF703 amplification	FGF6 amplification	pazopanib (DT)	pazopanib for FGF6 amplification
A024	PIK3CA H1047R, FGFR1 amplification, FLT3 amplification, KRAS amplification, ATM Q1274*, CCND2 amplification, MDM2 amplification, MDM4 amplification, CDK8 amplification, FGF23 amplification, FGF6 amplification, FRS2 amplification, KDM5A amplification, MCL1 amplification, KAT6A amplification, PIK3C2B amplification, ZNF703 amplification	FRS2 amplification	pazopanib (DT)	pazopanib for FRS2 amplification
A026	KRAS G12V, PIK3CA K111E, CTNNB1 S37F	KRAS G12V	trametinib (DT)	trametinib for KRAS G12V		AMG510 (sotorasib)
A026	KRAS G12V, PIK3CA K111E, CTNNB1 S37F	PIK3CA K111E	everolimus (DT)	everolimus for PIK3CA K111E		pictilisib
A032	BRAF V600E, CCND2 amplification, FAT1 Y2288*, SMAD4 R445*, TP53 V73fs*76	BRAF V600E	dabrafenib (FDA)	dabrafenib, trametinib and cetuximab for BRAF V600E	dabrafenib (FDA)
A032	BRAF V600E, CCND2 amplification, FAT1 Y2288*, SMAD4 R445*, TP53 V73fs*76	BRAF V600E	trametinib (FDA)	dabrafenib, trametinib and cetuximab for BRAF V600E	trametinib (FDA)	encorafenib (FDA)
A032	BRAF V600E, CCND2 amplification, FAT1 Y2288*, SMAD4 R445*, TP53 V73fs*76	BRAF V600E	cetuximab (NCCN)	dabrafenib, trametinib and cetuximab for BRAF V600E	cetuximab (NCCN)	cetuximab (NCCN)
A032	BRAF V600E, CCND2 amplification, FAT1 Y2288*, SMAD4 R445*, TP53 V73fs*76	SMAD4 R445*	dabrafenib	dabrafenib, trametinib and cetuximab for SMAD4 R445*
A032	BRAF V600E, CCND2 amplification, FAT1 Y2288*, SMAD4 R445*, TP53 V73fs*76	SMAD4 R445*	trametinib	dabrafenib, trametinib and cetuximab for SMAD4 R445*
A032	BRAF V600E, CCND2 amplification, FAT1 Y2288*, SMAD4 R445*, TP53 V73fs*76	SMAD4 R445*	cetuximab	dabrafenib, trametinib and cetuximab for SMAD4 R445*
A033	TMPRSS2-ERG fusion, TP53 R175H	TP53 R175H	cabozantinib	cabozantinib for TP53 R175H
A034	CCND1 amplification, AURKA amplification, FGF19 amplification, FGF3 amplification, FGF4 amplification, GNAS amplification, ZNF217 amplification	CCND1 amplification	everolimus	palbociclib and everolimus for CCND1 amplification
A034	CCND1 amplification, AURKA amplification, FGF19 amplification, FGF3 amplification, FGF4 amplification, GNAS amplification, ZNF217 amplification	CCND1 amplification	palbociclib	palbociclib and everolimus for CCND1 amplification		palbociclib
A034	CCND1 amplification, AURKA amplification, FGF19 amplification, FGF3 amplification, FGF4 amplification, GNAS amplification, ZNF217 amplification	FGF19 amplification	palbociclib	pazopanib for FGF19 amplification
A034	CCND1 amplification, AURKA amplification, FGF19 amplification, FGF3 amplification, FGF4 amplification, GNAS amplification, ZNF217 amplification	FGF3 amplification	palbociclib	pazopanib for FGF3 amplification
A034	CCND1 amplification, AURKA amplification, FGF19 amplification, FGF3 amplification, FGF4 amplification, GNAS amplification, ZNF217 amplification	FGF4 amplification	palbociclib	pazopanib for FGF4 amplification
A034	CCND1 amplification, AURKA amplification, FGF19 amplification, FGF3 amplification, FGF4 amplification, GNAS amplification, ZNF217 amplification	ESR1 D538G	fulvestrant (FDA)	fulvestrant for ESR1 D538G	fulvestrant (FDA)
A034	CCND1 amplification, AURKA amplification, FGF19 amplification, FGF3 amplification, FGF4 amplification, GNAS amplification, ZNF217 amplification	ESR1 E380Q	fulvestrant (FDA)	fulvestrant for ESR1 E380Q	fulvestrant (FDA)
A034	CCND1 amplification, AURKA amplification, FGF19 amplification, FGF3 amplification, FGF4 amplification, GNAS amplification, ZNF217 amplification	ESR1 L536P-Equiv	fulvestrant (FDA)	fulvestrant for ESR1 L536P-Equiv	fulvestrant (FDA)
A035	KIF5B-RET fusion, MYC amplification, NFKBIA amplification, NKX2-1 amplification, TP53 S241	KIF5B-RET fusion	lenvatinib	lenvatinib for KIF5B-RET fusion		selpercatinib (FDA)
A035	KIF5B-RET fusion, MYC amplification, NFKBIA amplification, NKX2-1 amplification, TP53 S241	TP53 S241F	lenvatinib	lenvatinib for TP53 S241F
A035	KIF5B-RET fusion, MYC amplification, NFKBIA amplification, NKX2-1 amplification, TP53 S241	TMB intermediate	atezolizumab	atezolizumab for TMB intermediate
A035	KIF5B-RET fusion, MYC amplification, NFKBIA amplification, NKX2-1 amplification, TP53 S241	PD-L1 positive	atezolizumab (FDA)	atezolizumab for PD-L1 positive	atezolizumab (FDA)
A037	KRAS G12C, NF2 truncation exon 7, CDKN2A B Loss, TET2 truncation exon 11, TP53 R306	KRAS G12C	trametinib (DT)	trametinib for KRAS G12C		AMG510 (sotorasib)
A037	KRAS G12C, NF2 truncation exon 7, CDKN2A B Loss, TET2 truncation exon 11, TP53 R306	TMB-Intermediate	nivolumab	nivolumab for TMB-Intermediate
A037	KRAS G12C, NF2 truncation exon 7, CDKN2A B Loss, TET2 truncation exon 11, TP53 R306	TET2 trunction exon 11				azacitidine (FDA)
A038	TP53 P191fs*15, CCNE1 amplification, MYCL amplification, NOTCH3 amplification	TP53 P191fs*15	bevacizumab	bevacizumab for TP53 P191fs*15
A040	AKT3 amplification, EGFR amplification, EGFR G719S, CDK6 amplification, SOX2 amplification, PAX5 loss exons 3-9, TERT promoter -124C>T	EGFR amplification		No match administered		gefitinib
A040	AKT3 amplification, EGFR amplification, EGFR G719S, CDK6 amplification, SOX2 amplification, PAX5 loss exons 3-9, TERT promoter -124C>T	EGFR G719S				osimertinib (FDA)
A041	ERBB2 amplification, ERBB2 L755S, ERBB2 E928G, TOP2A amplification	ERBB2 amplification	trastuzumab (FDA)	trastuzumab for ERBB2 amplification	trastuzumab (FDA)	trastuzumab (FDA)
A041	ERBB2 amplification, ERBB2 L755S, ERBB2 E928G, TOP2A amplification	ERBB2 L755S	trastuzumab (FDA)	trastuzumab for ERBB2 L755S	trastuzumab (FDA)	neratinib (FDA)
A041	ERBB2 amplification, ERBB2 L755S, ERBB2 E928G, TOP2A amplification	ERBB2 E928G	trastuzumab (FDA)	trastuzumab for ERBB2 E928G	trastuzumab (FDA)	neratinib (FDA)
A041	ERBB2 amplification, ERBB2 L755S, ERBB2 E928G, TOP2A amplification	ER+	anastrazole (FDA)	anastrozole for ER+
A042	BRAF V600E, ATM C430fs*1, ATM R2443*	BRAF V600E		No match administered		Cetuximab + Encorafenib (FDA)
A043	KRAS G12V, ERBB3 G284R, APC Q1429	KRAS G12V	trametinib (DT)	trametinib for KRAS G12V		AMG510 (sotorasib)
A043	KRAS G12V, ERBB3 G284R, APC Q1429	ERBB3 G284R	afatinib (DT)	afatinib for ERBB3 G284R		neratinib
A043	KRAS G12V, ERBB3 G284R, APC Q1429	APC Q1429	sulindac	sulindac for APC Q1429
A044	BCOR K1289fs*8, FLCN W306*, TERT promoter -124C>T			No match administered
A045	KRAS G12D, CDKN2A/B loss, SMAD4 loss, TP53 V197G	KRAS G12D	trametinib (DT)	trametinib for KRAS G12D		AMG510 (sotorasib)
A045	KRAS G12D, CDKN2A/B loss, SMAD4 loss, TP53 V197G	TP53 V197G	bevacizumab	bevacizumab for TP53 V197G
			(59-3)/59=94.9%
			20
